# Supplementary material for: Deciphering Transcriptomic Variations in Hematopoietic Lineages: HSCs, EBs, and MKs
Source: Int J Mol Sci. 2024 Sep 19;25(18):10073. doi: 10.3390/ijms251810073 (PMC11431954; doi:10.3390/ijms251810073)
Supplement: Supplementary file 1 [file ijms-25-10073-s001.zip]

Archive with 1 entries (1 files):
- ijms-3125815-supplementary.xlsx
