# Supplementary material for: Deciphering Transcriptomic Variations in Hematopoietic Lineages: HSCs, EBs, and MKs
Source: Int J Mol Sci. 2024 Sep 19;25(18):10073. doi: 10.3390/ijms251810073 (PMC11431954; doi:10.3390/ijms251810073)
Supplement: Supplementary file 1 [file ijms-25-10073-s001.zip › ijms-3125815-supplementary.xlsx]

## Sheet: S_1 Summary of RNA-seq data
	MKs			HSCs			EBs
	Replicates	Input Reads Mapped	%	Replicates	Input Reads Mapped	%	Replicates	Input Reads Mapped	%
mRNAs	Rep1	16013861	94	Rep1	12352623	92.2	Rep1	13702181	90.7
	Rep2	15694436	94	Rep2	21641174	92.2	Rep2	13419653	90.8
	Rep3	16184541	93.9	Rep3	21082159	92.2	Rep3	13864048	86
	Rep4	20751190	93.7	Rep4	21914123	92.1	Rep4	17661647	89.6
	Rep5	20300140	93.7	Rep5	24353529	91.8	Rep5	17253594	90
	Rep6	20976153	93.6	Rep6	24458073	91.9	Rep6	17828162	90.1
	Rep7	17818102	93.3	Rep7	23959065	91.9	Rep7	14574335	90.4
	Rep8	17435319	93.3				Rep8	14256658	90.4
	Rep9	17995640	93.2				Rep9	14697658	91
lncRNAs	Rep1	24195358	92.1	Rep1	195431618	89.9	Rep1	96712137	81.2
	Rep2	22288858	92.3	Rep2	32437423	88.6	Rep2	109198722	87
	Rep3	24085900	92.6	Rep3	33559844	88.6	Rep3	116863506	80
	Rep4	27907372	91.4	Rep4	32475935	88
	Rep5	27886807	91.8
	Rep6	27843786	91.6
	Rep7	27760032	92
	Rep8	25445877	91.9
	Rep9	25337927	92
	Rep10	25428460	92.3

## Sheet: S_2 Normalised expression
Ensembl	Name	Source	type	megakaryocyte_S0018AB4_EGAR00001162285	megakaryocyte_S0018AB4_EGAR00001162286	megakaryocyte_S0018AB4_EGAR00001162287	megakaryocyte_S00198B6_EGAR00001162288	megakaryocyte_S00198B6_EGAR00001162289	megakaryocyte_S00198B6_EGAR00001162290	megakaryocyte_C006NSB1_EGAR00001162291	megakaryocyte_C006NSB1_EGAR00001162292	megakaryocyte_C006NSB1_EGAR00001162293	hscs_S001QBB1_EGAR00001162299	hscs_S001QBB1_EGAR00001162300	hscs_S001QBB1_EGAR00001162301	hscs_S0025CB1_EGAR00001162295	hscs_S0025CB1_EGAR00001162296	hscs_S0025CB1_EGAR00001162297	hscs_S0025CB1_EGAR00001162298	erythroblast_C006MUB1_EGAR00001162276	erythroblast_C006MUB1_EGAR00001162277	erythroblast_C006MUB1_EGAR00001162278	erythroblast_C006NSB2_EGAR00001162279	erythroblast_C006NSB2_EGAR00001162280	erythroblast_C006NSB2_EGAR00001162281	erythroblast_C006POB1_EGAR00001162282	erythroblast_C006POB1_EGAR00001162283	erythroblast_C006POB1_EGAR00001162284
ENSG00000000419	DPM1	ensembl_havana	protein_coding	6.352	6.21258	6.23488	5.86663	5.87899	5.9487	7.15601	7.1594	7.1721	5.72482	5.77697	5.70666	5.73283	5.19951	5.13864	5.08149	7.83616	7.85979	7.9096	6.35606	6.31123	6.37532	7.89252	7.90246	7.86442
ENSG00000000457	SCYL3	ensembl_havana	protein_coding	5.1539	5.10312	4.99838	4.57986	4.57682	4.6383	5.57104	5.45398	5.47735	4.09613	3.97426	3.90861	3.89749	5.29273	5.38647	5.33254	6.15064	6.04334	6.04947	4.95949	4.75173	4.83993	6.20941	6.1096	6.14205
ENSG00000000460	C1orf112	ensembl_havana	protein_coding	6.85509	6.88257	6.93405	6.75568	6.67429	6.74962	7.43737	7.39003	7.46327	9.04171	9.06513	9.10641	9.1025	11.102	11.1157	11.1089	7.9355	7.95582	7.89146	6.77754	6.73587	6.81959	7.92198	7.96859	7.98472
ENSG00000000938	FGR	ensembl_havana	protein_coding	1.97095	1.72936	2.00192	2.8058	2.81419	2.77057	1.84243	1.71599	1.67294	0.576267	1.42141	1.15995	1.16534	0.638422	0.451658	0.143573	-0.407015	-0.379567	0.434764	0.697169	0.853228	0.93304	0.993975	-0.359636	0.0821249
ENSG00000000971	CFH	ensembl_havana	protein_coding	4.79503	4.8106	4.67379	4.02472	3.70537	3.52226	4.49366	4.23775	4.30521	5.04722	5.12185	5.0306	5.15932	5.30656	5.29931	5.3394	4.21357	4.39654	4.03302	3.54326	3.54883	3.42874	2.90824	2.67599	3.34086
ENSG00000001084	GCLC	ensembl_havana	protein_coding	4.17002	4.03714	4.09105	4.49218	4.39091	4.44324	4.3708	4.62562	4.44452	4.42544	4.39046	4.25332	4.61307	4.3589	4.53326	4.33769	6.60868	6.52973	6.61135	6.77957	6.71876	6.67181	6.84236	6.84787	6.85785
ENSG00000001167	NFYA	ensembl_havana	protein_coding	5.35342	5.12335	5.26908	4.33304	4.52502	4.54045	5.68373	5.82272	5.81745	3.47749	2.93189	3.35573	2.98637	3.89324	4.049	3.96431	5.1598	5.15025	5.06574	4.26485	4.18142	4.22582	5.14528	5.13222	5.25776
ENSG00000001460	STPG1	ensembl_havana	protein_coding	3.20173	3.40523	3.12391	3.5476	3.93818	3.72676	4.20808	4.32141	4.29185	3.14702	3.12812	3.29592	3.09134	3.71815	3.86514	3.78492	4.84849	4.73313	4.74865	4.05304	4.16887	4.214	5.51754	5.59921	5.41943
ENSG00000001461	NIPAL3	ensembl_havana	protein_coding	6.39378	6.36474	6.29384	5.22613	5.38884	5.30322	6.432	6.54815	6.5366	4.06623	4.2822	4.3224	4.16934	5.88059	5.77979	5.85961	6.78083	6.78433	6.80206	5.62452	5.64482	5.52998	6.88412	7.0683	6.96302
ENSG00000001497	LAS1L	ensembl_havana	protein_coding	5.29582	5.23908	5.14648	4.15415	4.13858	4.04487	6.90021	6.88477	6.95411	5.33743	5.30636	5.14942	5.23764	6.15149	6.27755	6.19838	8.14681	8.05922	8.08262	6.56577	6.56448	6.58725	8.28293	8.3852	8.33614
ENSG00000001617	SEMA3F	ensembl_havana	protein_coding	0.8798	0.278695	0.236387	1.52569	1.67174	1.10966	-1.85801	-1.09137	-3.45634	0.189244	-0.0585825	0.377537	0.0658073	0.348916	0.237533	0.374898	0.440981	-1.11653	0.0721935	-1.37322	0.577594	0.537111	0.46346	-1.0966	0.0821249
ENSG00000001626	CFTR	ensembl_havana	protein_coding	6.59106	6.58976	6.56192	6.33829	6.20003	6.33796	5.61502	5.48455	5.39853	6.21161	6.18434	6.0477	6.12161	6.08086	6.18893	6.03681	4.68891	4.8142	4.64854	5.6646	5.63573	5.76289	4.80923	4.51811	4.96826
ENSG00000001629	ANKIB1	ensembl_havana	protein_coding	6.07563	6.16459	6.15127	6.24077	6.33292	6.30002	5.89018	5.91986	6.02142	6.60385	6.52559	6.47767	6.48326	6.84728	6.85283	6.82397	5.98873	5.99547	6.01638	6.10089	6.06268	6.11732	5.80529	5.86918	5.90048
ENSG00000002016	RAD52	ensembl_havana	protein_coding	4.84408	4.85158	4.70887	5.25749	5.02331	5.16465	5.34166	5.31802	5.5238	4.66373	4.4043	4.28443	4.48406	4.9137	5.05924	4.88445	5.34252	5.5606	5.38896	4.68423	4.63801	4.78504	5.63783	5.64486	5.7301
ENSG00000002330	BAD	ensembl_havana	protein_coding	2.02866	2.56163	2.00192	1.6389	1.67174	1.4548	1.68631	1.6311	2.03551	-3.5112	-0.847078	-0.0183915	-2.00458	0.548224	1.20839	1.04628	1.51898	1.69082	1.7884	1.05974	1.61507	1.57459	0.993975	2.07332	2.40405
ENSG00000002549	LAP3	ensembl_havana	protein_coding	5.84609	5.95112	5.81934	5.80731	5.78145	5.87032	7.21791	7.27757	7.36144	5.00056	4.67933	4.9309	4.85091	5.74758	5.80435	5.78114	8.23323	8.17732	8.19188	6.68748	6.73587	6.58725	8.36164	8.41053	8.31985
ENSG00000002586	CD99	ensembl_havana	protein_coding	5.3979	5.52409	5.4767	5.18477	5.15571	5.1833	5.63651	5.67682	5.77967	6.77997	6.81308	6.82313	6.8664	7.6326	7.71035	7.70116	5.42587	5.57928	5.80011	4.40814	4.45379	4.61561	5.78137	5.79822	5.7301
ENSG00000002587	HS3ST1	ensembl_havana	protein_coding	1.48552	1.58126	1.45878	2.73116	2.81419	2.7457	-0.273052	-0.243372	0.00308903	3.05866	2.79152	2.7671	2.91189	2.25224	2.10147	2.24937	0.730488	1.54643	1.3523	1.97728	1.94438	2.0171	0.46346	1.22533	1.5227
ENSG00000002726	AOC1	ensembl_havana	protein_coding	1.48552	1.326	1.68705	3.00901	3.02064	3.28391	0.644486	1.5409	-0.286418	1.84636	2.06853	2.36304	2.18128	1.66012	2.19359	2.12781	0.730488	0.46843	0.965278	1.6624	1.37406	1.33358	1.68585	1.842	2.40405
ENSG00000002745	WNT16	ensembl_havana	protein_coding	-0.184331	-0.820841	-0.863149	0.865175	0.801803	0.423772	-3.44298	-3.4133	-1.87138	1.13266	0.737884	0.488568	0.428377	0.452009	0.547873	0.477992	-1.14398	-2.7015	-2.73516	1.16283	-0.500409	-0.0103763	-0.384537	-1.0966	-0.403302
ENSG00000002746	HECW1	ensembl_havana	protein_coding	5.14087	5.23908	5.20908	6.26302	6.25557	6.19598	4.26438	4.02133	4.12109	6.20477	6.1519	6.07464	6.20585	5.28926	5.26433	5.30826	4.30448	4.39654	4.25352	5.45206	5.62199	5.65332	4.93016	4.68476	4.64109
ENSG00000002834	LASP1	ensembl_havana	protein_coding	4.70053	4.58612	4.75156	4.86808	5.00181	4.8339	4.94504	5.00033	5.06329	3.85513	3.73241	3.57288	3.53768	3.86549	3.85577	3.9554	4.8333	5.21139	5.12902	4.24149	4.47432	4.41331	5.29916	5.09322	5.17564
ENSG00000002919	SNX11	ensembl_havana	protein_coding	5.35342	5.4298	5.52671	4.91379	5.22227	5.0626	5.84011	6.18847	5.99281	3.23027	3.30082	3.13456	2.87316	3.92942	3.66514	3.89147	6.46335	6.45585	6.32823	5.2503	5.09454	5.26932	5.95531	6.04295	6.09814
ENSG00000003056	M6PR	ensembl_havana	protein_coding	8.4677	8.41038	8.4922	7.72275	7.70662	7.64462	9.20291	9.17939	9.19404	5.34367	5.11345	5.23949	5.23382	6.23156	6.33261	6.27554	8.75739	8.84395	8.76319	7.22595	7.17751	7.33426	9.00219	8.97977	9.01075
ENSG00000003096	KLHL13	ensembl_havana	protein_coding	3.66912	3.83941	3.82934	4.7407	4.57682	4.54767	3.35144	3.43219	3.17301	5.64615	5.6257	5.47008	5.6116	5.35058	5.12311	5.21434	2.76291	2.58391	2.99276	3.86709	3.96629	3.89651	3.17618	2.99086	2.88948
ENSG00000003147	ICA1	ensembl_havana	protein_coding	6.17162	5.93595	6.03167	5.70702	5.63207	5.83537	6.08645	6.10043	6.0133	6.28159	6.2624	6.36395	6.26127	6.34138	6.28455	6.33854	7.18245	7.17656	7.07058	5.4922	5.56089	5.59068	6.94279	6.87877	6.8351
ENSG00000003393	ALS2	ensembl_havana	protein_coding	6.07563	6.05304	6.00015	5.51646	5.40939	5.40205	5.78344	5.88362	5.87681	5.39269	5.29897	5.29401	5.37219	5.99384	6.10642	5.96542	7.10553	7.00068	6.99106	5.85752	5.9572	6.0689	6.60415	6.7043	6.71148
ENSG00000003400	CASP10	ensembl_havana	protein_coding	4.70938	4.46456	4.61952	4.7407	4.82952	4.60411	5.02055	4.92209	5.26133	5.00844	5.0707	5.08462	4.99316	5.11955	5.00094	5.10584	5.3848	5.54168	5.49846	4.7353	4.91087	4.8779	5.42796	5.31279	5.23477
ENSG00000003402	CFLAR	ensembl_havana	protein_coding	5.96172	5.88553	5.98949	5.47131	5.35956	5.44517	5.70423	5.91088	5.87233	5.21332	5.39219	5.38294	5.37219	6.05448	6.01889	6.15042	6.43847	6.63613	6.49125	6.15816	6.13218	6.0188	6.87285	6.7384	6.63452
ENSG00000003436	TFPI	ensembl_havana	protein_coding	7.45887	7.48359	7.39626	6.46076	6.5428	6.53593	7.28239	7.35902	7.2467	8.55388	8.55632	8.55126	8.57756	8.27065	8.35211	8.28512	7.03427	6.98325	7.13057	5.869	5.8155	5.95274	6.46596	6.6245	6.46706
ENSG00000003509	NDUFAF7	ensembl_havana	protein_coding	4.98195	5.0618	4.93312	3.81185	3.71861	3.89456	5.14574	5.04203	5.01533	3.23027	3.52004	3.62242	3.48727	4.44265	4.40425	4.35133	4.93639	5.24687	4.69947	3.65358	3.69599	3.44906	4.72816	4.71931	4.33005
ENSG00000003756	RBM5	ensembl_havana	protein_coding	7.43372	7.38792	7.33722	6.62092	6.59756	6.67417	7.56615	7.65615	7.56255	6.27507	6.37033	6.39457	6.33438	6.29533	6.28977	6.44576	7.64065	7.48956	7.61246	6.47101	6.46281	6.46036	7.70186	7.58639	7.65306
ENSG00000003987	MTMR7	ensembl_havana	protein_coding	4.10443	4.03714	3.82934	4.68906	4.74795	4.56199	3.99165	4.17916	4.07504	4.99263	4.7783	4.89103	4.95658	4.3117	4.27667	4.37155	3.77885	3.92786	3.28721	3.56224	3.60579	3.83608	3.17618	3.50826	3.20551
ENSG00000003989	SLC7A2	ensembl_havana	protein_coding	2.95615	2.91096	2.86866	3.98244	4.26123	4.19942	1.68631	2.46935	1.49785	3.97262	4.29712	4.31488	4.40481	3.98205	3.7281	3.89147	2.69732	2.2527	2.39412	3.73948	3.4277	3.63791	2.78539	2.99086	2.22897
ENSG00000004139	SARM1	ensembl_havana	protein_coding	2.28698	2.09972	1.75576	2.98779	2.54373	2.97703	2.57939	2.60907	2.77248	1.69826	1.42141	1.75605	1.60423	2.00342	2.13284	2.33426	1.51898	1.54643	2.55024	1.16283	1.88426	1.64674	2.50299	2.81029	2.63232
ENSG00000004142	POLDIP2	ensembl_havana	protein_coding	3.87194	3.57148	3.60562	3.13015	2.764	2.97703	4.13445	4.07052	4.07504	2.93175	2.83304	2.87323	2.98637	3.67618	3.28716	3.44656	5.00577	5.0196	5.06574	3.61773	3.73055	3.52759	5.12008	5.13222	5.24631
ENSG00000004399	PLXND1	ensembl_havana	protein_coding	0.748555	0.278695	0.236387	-1.76709	-4.05618	-0.39935	1.60142	1.6311	1.40164	2.04339	1.67077	1.4616	1.78201	1.86081	1.7022	2.21992	1.35852	2.58391	2.39412	-0.525223	-0.210902	-0.540891	2.57894	2.36283	2.13275
ENSG00000004455	AK2	ensembl_havana	protein_coding	4.98923	5.01205	5.04717	4.89112	4.79869	4.96361	6.45336	6.41484	6.49931	5.3987	5.46663	5.36849	5.40989	5.89438	5.90088	5.86437	7.25547	7.25125	7.20589	5.63353	5.54155	5.55363	7.72921	7.77068	7.65306
ENSG00000004468	CD38	ensembl_havana	protein_coding	1.7825	2.25445	2.63328	2.38671	2.51368	2.47007	1.08059	0.674166	1.75311	3.95641	4.04664	3.89859	4.04418	5.18462	4.97522	4.99288	2.12904	2.05339	1.65716	2.13774	1.94438	2.39771	0.752966	0.777867	1.66709
ENSG00000004478	FKBP4	ensembl_havana	protein_coding	3.43305	3.61021	3.38478	3.13015	2.9991	2.66839	4.0884	4.05431	4.34456	3.11816	3.59436	3.58543	3.44828	3.5424	3.7686	3.63682	5.3848	5.32641	5.49846	4.52885	4.42242	4.70281	5.90456	5.86147	5.92941
ENSG00000004487	KDM1A	ensembl_havana	protein_coding	5.06014	5.18879	5.21519	4.98512	4.99095	5.05249	5.50247	5.67682	5.55768	6.01432	6.03445	6.02024	6.06902	5.81682	5.87561	5.82336	6.18095	5.99547	5.77659	5.12184	5.0745	5.19908	6.07161	5.97307	6.17865
ENSG00000004534	RBM6	ensembl_havana	protein_coding	7.27286	7.36828	7.30606	7.08528	7.10684	7.09312	7.83024	7.86805	7.84	6.163	6.35438	6.26409	6.32544	6.48657	6.41146	6.31958	7.45965	7.41615	7.52105	6.41468	6.52073	6.43001	7.30616	7.27989	7.23042
ENSG00000004660	CAMKK1	ensembl_havana	protein_coding	1.71379	1.79807	1.53895	1.79362	2.41956	2.408	0.463914	0.493593	0.791585	0.736731	-1.13659	0.488568	0.531471	0.548224	1.20839	0.905413	1.51898	1.38597	1.51277	0.392315	-0.210902	-1.38889	0.10089	0.12579	0.97521
ENSG00000004700	RECQL	ensembl_havana	protein_coding	7.38068	7.3498	7.41497	6.63975	6.7062	6.54316	8.65604	8.68243	8.67776	4.49443	4.75689	4.63756	4.47762	5.88059	5.93908	5.91348	7.83043	7.86361	8.00209	6.85464	6.98161	6.89374	7.72085	7.77889	7.77959
ENSG00000004766	VPS50	ensembl_havana	protein_coding	5.68042	5.77907	5.65817	5.4365	5.50797	5.53502	5.68888	5.79372	5.701	5.11451	5.21116	5.31676	5.34415	5.61778	5.58094	5.58724	6.36117	6.27864	6.51987	5.81463	5.87849	5.77501	6.31867	6.42434	6.48178
ENSG00000004799	PDK4	ensembl_havana	protein_coding	2.08416	1.58126	1.53895	1.79362	1.77671	1.10966	0.804951	0.83463	0.00308903	1.24369	0.822773	1.15995	0.428377	1.08588	0.72296	1.11186	1.66337	0.10586	1.65716	1.43413	0.973522	0.93304	1.54146	1.4059	0.734202
ENSG00000004809	SLC22A16	ensembl_havana	protein_coding	3.97829	4.27267	4.02298	3.31186	3.10369	3.41591	6.30354	6.36314	6.28006	3.90666	3.30082	3.46839	3.51269	5.12346	5.03869	4.92151	7.20031	7.12981	7.24355	5.68206	5.70688	5.52998	7.47469	7.44385	7.32053
ENSG00000004846	ABCB5	ensembl_havana	protein_coding	5.06704	5.20153	5.0403	5.98378	5.87899	5.80259	4.20808	4.17916	4.01126	5.60515	5.60788	5.61785	5.54231	5.24328	5.28542	5.33254	4.70568	4.30973	4.54096	5.1783	5.29256	5.33084	4.84043	4.61306	4.69262
ENSG00000004864	SLC25A13	ensembl_havana	protein_coding	6.46084	6.31578	6.29095	6.03897	5.92253	6.0282	6.51267	6.44313	6.39697	6.61163	6.46745	6.52077	6.58862	6.33128	6.26345	6.30388	6.86911	6.95493	6.99446	5.94329	6.04563	6.06232	6.7219	6.49585	6.71978
ENSG00000004866	ST7	ensembl_havana	protein_coding	6.23429	6.17432	6.16712	5.75804	5.65635	5.74413	6.30354	6.26794	6.32666	5.53046	5.64332	5.59941	5.66075	5.78014	5.72425	5.88797	7.85883	7.83475	7.87494	6.72165	6.76534	6.82349	7.75604	7.80728	7.7776
ENSG00000004897	CDC27	ensembl_havana	protein_coding	7.32274	7.25674	7.32456	6.47227	6.41651	6.50476	8.07223	8.14177	8.08427	6.26852	6.47567	6.41931	6.34149	6.0728	6.12992	5.9632	8.38154	8.42069	8.48824	7.81512	7.88089	7.85286	8.6615	8.58346	8.58935
ENSG00000004939	SLC4A1	ensembl_havana	protein_coding	0.263128	-0.820841	0.721814	0.665866	0.988216	-0.39935	-0.635622	0.0461344	1.06722	-1.18927	-0.847078	-0.0183915	0.0658073	-0.158044	-0.158396	-0.292526	8.5674	8.57637	8.53572	9.26503	9.21822	9.22527	9.67264	9.65856	9.5851
ENSG00000004948	CALCR	ensembl_havana	protein_coding	4.64626	4.60542	4.70887	4.99046	5.05496	4.89739	2.5343	3.02965	2.03551	4.78801	4.91508	4.88089	4.95194	5.02657	5.10345	4.97976	3.714	3.67354	3.86475	4.83233	4.83349	4.68579	3.95175	3.72783	3.78256
ENSG00000004961	HCCS	ensembl_havana	protein_coding	3.65086	3.51136	3.67822	2.98779	2.60203	2.95549	3.7567	3.82511	3.99487	2.27016	2.06853	2.50187	2.56831	2.67084	2.75355	2.41443	4.96454	5.06006	5.14136	3.22371	3.44861	2.85904	5.17005	5.3899	5.57398
ENSG00000004975	DVL2	ensembl_havana	protein_coding	1.00009	1.326	1.6149	0.158906	0.0312847	0.544066	1.60142	1.71599	1.40164	0.881121	1.24808	1.4616	0.531471	1.52477	1.86046	1.34793	2.88577	3.07986	2.99276	1.34925	2.00209	1.64674	2.96596	2.67599	2.13275
ENSG00000005020	SKAP2	ensembl_havana	protein_coding	8.4193	8.4389	8.41862	8.10235	8.0888	8.09404	8.92798	8.90383	8.96441	7.1849	7.21067	7.20281	7.15074	7.55004	7.64387	7.64273	8.01168	8.08068	8.02056	7.44504	7.40581	7.39575	7.94907	7.92669	7.96739
ENSG00000005022	SLC25A5	ensembl_havana	protein_coding	9.26256	9.21749	9.25635	8.01459	8.09325	8.06543	10.5283	10.4974	10.5095	8.72152	8.76244	8.78472	8.78185	9.03217	9.08891	9.02182	11.7481	11.7948	11.7677	10.1347	10.1371	10.1359	12.146	12.1561	12.151
ENSG00000005059	MCUB	ensembl_havana	protein_coding	4.41693	4.4325	4.19368	5.18011	5.23153	5.04232	4.42121	4.42591	4.64695	5.67616	5.59285	5.68642	5.62914	5.12736	5.20655	5.18034	4.78676	5.00586	4.81173	4.57631	4.69161	4.61561	5.13274	5.09322	4.92582
ENSG00000005075	POLR2J	ensembl_havana	protein_coding	2.83197	2.60062	3.07096	2.25083	2.48298	2.3096	4.83779	4.931	4.68832	3.83753	3.54524	3.46839	3.76625	3.7789	4.21206	4.20121	5.00577	5.13771	4.90146	4.51917	4.78499	4.05074	4.37035	4.92577	4.69262
ENSG00000005100	DHX33	ensembl_havana	protein_coding	1.31043	1.22979	1.08438	2.06073	2.17264	2.12903	1.68631	1.6311	1.49785	1.443	0.737884	1.28827	1.2882	1.14862	0.951229	1.04628	1.51898	2.05339	1.7884	1.43413	1.37406	1.57459	1.381	2.17642	2.48422
ENSG00000005102	MEOX1	ensembl_havana	protein_coding	1.31043	1.4162	1.18748	2.70539	2.35321	2.37594	0.644486	0.0461344	0.00308903	1.13266	0.551471	1.01908	0.802773	0.638422	-0.158396	0.263867	1.79462	1.82207	0.72427	0.392315	0.577594	0.681501	-2.70647	-1.0966	0.734202
ENSG00000005108	THSD7A	ensembl_havana	protein_coding	5.50344	5.5088	5.50692	5.90108	6.05365	5.99165	3.77619	4.00456	4.16571	6.55085	6.62053	6.6125	6.57662	6.6848	6.72618	6.77925	4.80244	4.93513	4.99955	5.89918	5.8591	5.93484	4.2124	4.39525	4.16959
ENSG00000005156	LIG3	ensembl_havana	protein_coding	5.12773	5.20153	5.04717	4.31612	4.27025	4.32227	5.87217	5.6501	5.56325	4.51671	4.42481	4.58855	4.37046	5.16198	5.29585	5.15723	6.51661	6.60457	6.60246	5.65137	5.68061	5.59068	6.61321	6.59688	6.51078
ENSG00000005175	RPAP3	ensembl_havana	protein_coding	7.60713	7.52852	7.55892	7.22329	7.15023	7.16758	7.53072	7.39325	7.51304	4.97664	5.06636	4.98398	4.97499	5.74504	5.83328	5.80116	7.48659	7.25415	7.22339	5.84982	6.05247	6.06562	6.99224	7.16236	6.95952
ENSG00000005187	ACSM3	ensembl_havana	protein_coding	7.01713	6.99294	7.08188	6.83208	6.73905	6.78819	7.41423	7.47468	7.47218	6.78687	6.76294	6.73015	6.79567	7.4042	7.35813	7.3985	8.47012	8.51586	8.53572	7.67717	7.67452	7.65496	8.53134	8.45094	8.45281
ENSG00000005189	REXO5	ensembl_havana	protein_coding	5.06014	5.01205	5.01949	4.56561	4.79244	4.77979	5.30186	5.28367	5.24756	5.48598	5.42989	5.3539	5.3083	5.71944	5.66111	5.66304	6.7036	6.69725	6.75067	6.11703	6.00032	6.09493	7.01634	7.02407	7.12183
ENSG00000005194	CIAPIN1	ensembl_havana	protein_coding	6.71928	6.71721	6.71428	6.37348	6.12746	6.30216	7.81028	7.89219	7.84915	5.85294	5.76092	5.77397	5.7247	6.33128	6.40344	6.37072	8.62255	8.56588	8.47124	6.86423	6.84043	6.89374	8.70875	8.63189	8.63945
ENSG00000005238	FAM214B	ensembl_havana	protein_coding	4.03572	3.78966	3.93683	3.53303	3.4752	3.56555	3.65506	3.80587	3.92736	1.13266	0.448377	0.943134	0.717884	2.55981	2.79335	2.77988	2.62861	3.27578	3.0462	3.65358	3.87656	3.65551	4.1639	3.69347	4.04295
ENSG00000005249	PRKAR2B	ensembl_havana	protein_coding	8.74775	8.70412	8.76959	8.07243	8.04416	8.02465	9.11712	9.13046	9.12556	5.48033	5.53112	5.52647	5.52368	4.84906	5.01364	4.73115	8.18469	8.10505	8.17548	6.90569	6.97982	6.8039	7.87756	7.79518	7.83606
ENSG00000005302	MSL3	ensembl_havana	protein_coding	4.70938	4.52662	4.40096	3.56203	3.50606	3.38403	5.19002	5.09846	5.12486	3.58684	3.7103	3.53458	3.86825	4.61362	4.64624	4.72067	6.12592	6.3565	6.38118	4.75193	4.70904	4.89281	6.35693	6.30428	6.49152
ENSG00000005339	CREBBP	ensembl_havana	protein_coding	5.68042	5.84551	5.81533	5.6642	5.64599	5.75664	6.07075	6.01506	6.08862	6.17355	6.08258	6.04316	6.13599	5.77766	5.84989	5.91348	5.7589	5.9315	5.84604	5.48725	5.42506	5.55831	5.69014	5.63585	5.76261
ENSG00000005379	TSPOAP1	ensembl_havana	protein_coding	0.0566775	-0.820841	-0.863149	1.12043	0.587678	1.25776	-1.12105	-1.09137	-1.87138	0.881121	-0.219047	-0.178856	0.882943	1.89781	1.8225	1.64238	0.0784114	0.757936	0.434764	0.00529139	-0.862979	0.196075	-1.1215	-1.0966	0.0821249
ENSG00000005381	MPO	ensembl_havana	protein_coding	-0.473837	-1.30627	-2.08554	-1.76709	-0.886253	-1.29244	-1.12105	-1.09137	-0.286418	-3.5112	-1.98458	-4.26632	-2.74155	2.16388	1.96872	1.92379	2.12904	2.05339	2.55024	6.91311	6.94161	7.00772	2.24773	1.96229	2.40405
ENSG00000005421	PON1	ensembl_havana	protein_coding	3.15065	2.91096	2.95885	3.34561	3.67853	3.4471	0.463914	0.0461344	1.29854	3.33429	3.55768	3.57288	3.32454	2.55981	2.53619	2.30651	0.971496	1.2054	0.965278	2.32722	2.63345	2.79698	1.68585	1.22533	1.36223
ENSG00000005436	GCFC2	ensembl_havana	protein_coding	5.17961	5.14988	5.17812	4.72155	4.63382	4.81609	6.1809	6.16224	5.96782	5.5468	5.4163	5.4802	5.6057	5.87596	5.90769	5.94307	6.81988	6.73522	6.77857	5.31887	5.45637	5.53474	6.94996	6.91649	6.83128
ENSG00000005469	CROT	ensembl_havana	protein_coding	3.68715	3.78966	3.67822	4.33304	4.31451	4.19023	3.69657	3.70564	3.68321	4.34055	4.47812	4.40964	4.39117	4.56844	4.42973	4.53589	4.52844	4.45838	4.61357	4.31048	4.33529	4.38194	4.43309	4.5376	4.41432
ENSG00000005471	ABCB4	ensembl_havana	protein_coding	3.66912	3.51136	3.67822	3.57631	3.84469	3.72676	1.08059	1.5409	2.09825	2.86384	3.41459	3.13456	3.15731	3.25936	3.10938	2.89614	5.49506	5.41225	5.44971	4.09275	4.34647	4.10297	6.40467	6.36556	6.3963
ENSG00000005483	KMT2E	ensembl_havana	protein_coding	7.88811	7.88603	7.95201	7.2346	7.25841	7.19311	8.15181	8.16366	8.13471	8.87494	8.92546	8.91499	8.86069	8.07153	8.08026	8.03126	7.69417	7.4994	7.64746	7.4729	7.42704	7.42425	7.54028	7.58873	7.60681
ENSG00000005486	RHBDD2	ensembl_havana	protein_coding	2.69609	2.84754	2.89935	3.64569	3.82034	3.82502	1.76648	1.6311	1.96992	2.59733	2.51367	2.50187	2.83336	2.06976	2.25189	2.27822	2.62861	2.42779	3.14748	2.78059	1.68722	2.26646	2.90824	2.99086	2.13275
ENSG00000005700	IBTK	ensembl_havana	protein_coding	6.59584	6.50751	6.54987	6.03639	6.02464	5.97836	6.99061	6.99715	6.96045	5.91716	5.81373	5.86682	5.80663	6.58058	6.6042	6.56032	7.08323	7.24248	7.17023	5.90662	5.86688	5.83415	6.94638	6.92761	6.84652
ENSG00000005801	ZNF195	ensembl_havana	protein_coding	4.81157	4.73375	4.73464	4.27292	4.1287	4.02433	5.20448	5.37787	5.36064	4.93589	5.062	4.85002	5.03762	4.94054	4.8249	5.02302	5.74273	5.57928	5.84604	4.1314	3.89191	4.1657	5.62893	5.66273	5.54623
ENSG00000005810	MYCBP2	ensembl_havana	protein_coding	7.93319	7.92014	7.87108	7.04989	7.07889	7.13203	7.44805	7.38517	7.49858	7.61873	7.53072	7.57642	7.57247	7.80013	7.76767	7.77704	6.62641	6.52492	6.62459	6.18902	6.14184	6.27075	6.05176	6.04975	5.87096
ENSG00000005812	FBXL3	ensembl_havana	protein_coding	5.79711	5.78755	5.74524	5.23965	5.30796	5.32857	6.23474	6.04818	6.21077	5.69582	5.65783	5.71239	5.74629	5.42216	5.55802	5.56692	6.1689	6.3565	6.00293	5.38434	5.41447	5.49131	6.15462	6.1418	6.04626
ENSG00000005844	ITGAL	ensembl_havana	protein_coding	2.69609	2.60062	2.39559	4.4148	4.17744	4.21762	2.57939	2.92655	2.84744	3.1753	3.25573	2.6762	3.03981	4.37866	4.18239	4.23104	2.12904	3.40703	2.47429	3.19967	2.83746	2.97568	2.50299	2.67599	1.79833
ENSG00000005882	PDK2	ensembl_havana	protein_coding	3.25106	3.11327	2.86866	2.06073	2.00991	1.78285	4.2365	4.51152	4.33156	3.92343	4.07287	3.99578	3.85837	5.36717	5.40264	5.5284	2.62861	2.85309	2.01973	0.552779	0.721984	0.93304	3.07489	2.93315	2.76662
ENSG00000005884	ITGA3	ensembl_havana	protein_coding	1.64164	0.895366	0.721814	2.85349	2.83864	3.26653	-0.635622	-0.605942	0.63112	0.189244	1.18534	1.09123	0.428377	0.548224	1.08553	0.574207	-1.14398	-2.7015	-0.413233	1.05974	1.75593	0.812746	0.46346	0.48836	1.5227
ENSG00000005889	ZFX	ensembl_havana	protein_coding	6.36607	6.44728	6.38884	5.59923	5.51557	5.58846	6.81559	6.83107	6.70982	5.79487	5.71447	5.7181	5.77547	5.91257	5.90542	5.80613	6.26258	6.4355	6.32823	5.754	5.80337	5.62234	6.17923	6.23431	6.23187
ENSG00000005893	LAMP2	ensembl_havana	protein_coding	8.16801	8.06834	8.10387	7.16305	7.1081	7.09558	8.60857	8.63961	8.65642	7.70737	7.73001	7.6926	7.7679	8.13923	8.12725	8.11412	9.00534	8.99678	9.03261	7.49653	7.47369	7.47715	8.73803	8.68967	8.77112
ENSG00000005961	ITGA2B	ensembl_havana	protein_coding	8.19347	8.20588	8.20486	7.33567	7.25159	7.40254	8.78494	8.8485	8.81366	1.13266	1.3082	1.28827	0.317346	1.14862	1.2661	1.64238	5.30998	5.38065	5.28165	2.78059	3.40648	2.79698	4.45341	4.47831	4.51317
ENSG00000005981	ASB4	ensembl_havana	protein_coding	3.12442	3.31432	3.016	4.30758	4.33184	4.24451	2.11161	1.79616	2.21608	3.80169	4.26714	4.06011	4.05287	3.89324	3.94682	3.94644	1.91491	1.38597	0.965278	3.50452	3.52934	3.56531	3.12642	2.52789	2.40405
ENSG00000006007	GDE1	ensembl_havana	protein_coding	5.95429	5.90123	5.886	5.49782	5.44566	5.49453	6.40721	6.3231	6.40008	5.49723	5.21901	5.33173	5.30467	5.79247	5.70351	5.75572	7.20622	7.14556	7.28582	7.07221	7.02402	7.04491	7.46471	7.36692	7.43338
ENSG00000006015	REX1BD	ensembl_havana	protein_coding	1.11113	-2.04323	0.577424	0.43454	1.30137	-0.0123272	2.17173	2.36806	2.09825	-0.341271	0.448377	0.488568	0.197052	1.02029	0.547873	0.374898	2.02594	1.2054	1.65716	0.697169	-0.500409	0.196075	1.20043	1.842	1.36223
ENSG00000006042	TMEM98	ensembl_havana	protein_coding	0.263128	-0.458271	0.853058	0.768959	1.77671	1.39206	0.016455	0.493593	-0.286418	2.04339	2.2934	2.10872	2.30285	2.58271	2.77359	2.41443	5.3848	5.51282	5.70363	4.387	4.21841	4.23755	7.82003	7.92299	7.71668
ENSG00000006062	MAP3K14	ensembl_havana	protein_coding	3.36747	3.40523	3.04374	4.0859	4.43968	4.1623	3.52281	3.80587	3.38915	4.26359	4.53584	4.43758	4.60127	4.75138	4.70481	4.68879	3.1537	3.52732	3.60469	3.46472	3.22448	3.40813	3.63338	3.50826	3.10766
ENSG00000006071	ABCC8	ensembl_havana	protein_coding	1.48552	1.22979	1.94421	2.8058	2.86269	3.01915	0.804951	-0.605942	0.450548	2.16123	2.61235	2.78896	2.87316	2.13319	2.19359	1.95986	1.66337	1.2054	1.17173	2.13774	2.16256	1.78104	2.15152	2.81029	2.76662
ENSG00000006116	CACNG3	ensembl_havana	protein_coding	3.17642	3.11327	3.58688	4.55122	4.64079	4.67829	3.09618	2.96174	2.56603	4.27671	4.60937	4.34471	4.49047	3.80835	3.6326	3.7233	2.99898	3.27578	2.99276	3.54326	3.81348	3.7404	3.35962	2.52789	3.50359
ENSG00000006125	AP2B1	ensembl_havana	protein_coding	7.52428	7.51199	7.46328	7.33882	7.37897	7.33223	7.41267	7.43767	7.41171	6.51256	6.54602	6.68132	6.5736	6.33634	6.35772	6.33168	8.30103	8.2978	8.21101	7.25686	7.26409	7.31778	8.50116	8.50888	8.45406
ENSG00000006194	ZNF263	ensembl_havana	protein_coding	3.77409	3.93405	3.92195	3.47322	3.73172	3.62131	4.58493	4.3078	4.39541	2.27016	2.72691	2.33359	2.51898	4.28403	4.12115	4.0588	4.32634	4.47841	4.08502	3.0191	3.31835	3.184	4.45341	4.16393	4.6235
ENSG00000006282	SPATA20	ensembl_havana	protein_coding	-0.184331	0.278695	0.721814	-1.76709	0.336139	0.655097	1.91458	2.36806	1.90121	3.43132	2.65927	2.95285	3.07437	3.94717	3.92011	3.7233	0.971496	0.757936	0.0721935	0.00529139	-2.08537	-0.251384	1.381	0.48836	1.18166
ENSG00000006432	MAP3K9	ensembl_havana	protein_coding	3.12442	2.71165	2.77244	4.19175	3.99367	4.18098	2.5343	2.73645	2.47439	4.35299	4.47157	4.465	4.43836	4.24149	4.1973	4.3581	2.55646	2.58391	3.09773	3.29354	3.04391	3.20805	2.24773	2.93315	2.63232
ENSG00000006451	RALA	ensembl_havana	protein_coding	3.0977	3.03002	3.31818	3.41082	3.12373	3.11938	3.40251	3.52922	3.72357	1.34678	1.96028	1.71096	1.73958	3.20136	3.07749	2.75956	2.94348	3.02643	2.99276	2.28213	2.2604	2.26646	3.52235	3.42696	3.46459
ENSG00000006453	BAIAP2L1	ensembl_havana	protein_coding	3.97829	3.93405	3.8452	5.32672	5.21295	5.36985	3.42739	3.02965	3.05145	4.237	3.98351	4.22954	4.2622	3.64388	3.92907	3.56838	2.94348	2.58391	3.49366	3.94148	3.95172	3.96866	3.48336	3.97665	3.46459
ENSG00000006459	KDM7A	ensembl_havana	protein_coding	4.98195	4.99751	4.95521	5.54579	5.42158	5.33275	2.96641	3.45707	3.76283	5.06245	5.14676	5.17455	5.29004	5.08788	5.1309	5.03152	4.75487	4.51767	4.57772	5.44696	5.39306	5.40553	4.77735	4.92577	4.67565
ENSG00000006468	ETV1	ensembl_havana	protein_coding	4.7783	4.99751	4.86477	5.09833	5.11124	5.21082	3.47589	3.2732	3.2579	5.03955	5.10076	5.05786	5.05503	5.19951	5.13864	5.10181	3.46088	3.13139	3.37336	4.49961	4.88809	4.78504	4.035	3.79417	3.71771
ENSG00000006530	AGK	ensembl_havana	protein_coding	5.49323	5.50366	5.32102	5.04797	5.09611	5.0826	6.25225	6.27495	6.21431	5.08499	5.38523	5.38294	5.37912	5.5114	5.58378	5.51634	6.5355	6.50552	6.51987	5.45206	5.38223	5.38458	6.64005	6.71718	6.58083
ENSG00000006534	ALDH3B1	ensembl_havana	protein_coding	-0.473837	-0.168764	-0.500579	-0.62959	-0.596747	0.423772	0.463914	-0.605942	-0.286418	-3.5112	-4.30651	-4.26632	-4.32651	-2.82101	-4.40632	-1.21006	1.91491	2.3429	2.39412	1.43413	1.68722	1.90389	3.02146	3.04636	2.9472
ENSG00000006576	PHTF2	ensembl_havana	protein_coding	7.03835	6.94071	6.95063	6.75097	6.64686	6.74335	6.99269	7.08356	6.98764	6.4151	6.44084	6.4158	6.47843	5.94386	5.90542	5.86199	6.41316	6.41485	6.42723	6.13616	6.25002	6.11414	5.89716	5.62677	5.95073
ENSG00000006606	CCL26	ensembl_havana	protein_coding	1.00009	0.278695	0.236387	3.16837	3.18223	2.64168	-0.273052	0.97902	0.450548	2.04339	2.06853	2.36304	2.08288	0.237884	0.117239	0.574207	-0.407015	-2.7015	-0.413233	1.25905	1.45895	1.41847	0.46346	1.71075	0.444695
ENSG00000006607	FARP2	ensembl_havana	protein_coding	4.57056	4.33181	4.23036	5.28384	5.30357	5.23783	4.82849	4.6474	4.96572	5.00056	4.90538	4.9111	4.97499	5.1038	4.92235	5.01018	5.75084	5.81814	5.77659	5.27352	5.28095	5.24629	6.01121	6.02924	6.09814
ENSG00000006611	USH1C	ensembl_havana	protein_coding	0.0566775	0.459267	-0.211072	2.25083	2.38677	2.24006	-1.12105	-1.82833	-1.13441	1.01237	1.47485	1.56657	0.717884	-1.59862	-1.2364	-1.57263	-1.14398	0.46843	-1.1502	0.552779	0.030106	0.376647	1.381	1.01888	1.36223
ENSG00000006625	GGCT	ensembl_havana	protein_coding	3.79087	3.72053	3.74735	2.98779	2.68529	3.03976	5.64183	5.74405	5.67551	3.98865	3.76495	3.95768	3.98183	4.37866	4.53326	4.44338	6.31272	6.50552	6.45219	4.41859	4.83349	4.71964	6.09767	6.25801	6.16655
ENSG00000006634	DBF4	ensembl_havana	protein_coding	5.9012	5.77482	5.81934	5.42865	5.32103	5.45672	7.50904	7.49735	7.59283	6.07939	6.10606	6.06572	6.07969	5.7323	5.70872	5.7088	7.79364	7.87876	7.86382	6.41729	6.38359	6.39901	7.61884	7.66162	7.61351
ENSG00000006638	TBXA2R	ensembl_havana	protein_coding	2.46476	2.43789	2.43802	2.92221	2.17264	2.95549	2.70677	3.32817	2.47439	-0.341271	-1.13659	-0.0183915	-0.867078	0.348916	0.117239	-0.292526	0.971496	0.757936	0.0721935	-0.235717	-0.500409	-1.38889	-0.384537	0.12579	0.734202
ENSG00000006652	IFRD1	ensembl_havana	protein_coding	7.32418	7.40454	7.25801	6.72235	6.82723	6.70192	6.58078	6.58247	6.71733	4.87682	4.9295	4.9407	5.1185	5.21425	5.24652	5.15723	5.33175	5.3592	5.48884	5.10251	5.16572	5.11255	4.85578	4.98377	4.74238
ENSG00000006695	COX10	ensembl_havana	protein_coding	4.86799	4.82713	4.87253	4.94715	5.05496	5.10233	4.71184	4.77158	4.78683	4.94413	4.97194	4.83434	4.93323	4.9842	5.00094	5.03152	5.633	5.74559	5.5175	5.2027	5.03357	5.15646	5.45844	5.85371	5.92223
ENSG00000006712	PAF1	ensembl_havana	protein_coding	2.1376	1.4162	1.82135	1.52569	1.15328	0.944604	3.45184	3.18662	3.43848	1.84636	2.48791	2.47515	1.97727	3.53067	3.69696	3.55665	3.61091	3.92786	3.60469	2.60863	2.16256	1.90389	4.035	4.28422	3.93298
ENSG00000006715	VPS41	ensembl_havana	protein_coding	6.90987	6.94261	6.91727	6.52845	6.48782	6.50662	7.08938	7.1726	7.12014	6.30739	6.32921	6.3694	6.35209	6.71491	6.77421	6.69482	7.2121	7.20389	7.20589	6.49591	6.59294	6.48271	7.2808	7.30854	7.24488
ENSG00000006740	ARHGAP44	ensembl_havana	protein_coding	4.72693	4.1727	4.26613	5.84024	5.84318	5.85295	3.71689	4.19403	3.70353	5.82196	5.79809	5.92227	5.77284	4.84433	4.95343	4.93516	3.9853	3.83766	4.03302	5.11542	5.05418	5.14405	4.035	4.39525	4.286
ENSG00000006744	ELAC2	ensembl_havana	protein_coding	1.97095	2.30254	2.39559	2.41877	2.78931	2.84272	3.21523	2.65279	2.56603	2.41954	2.98811	2.78896	2.89266	3.25936	3.12506	3.22734	3.57484	3.40703	3.37336	2.37094	2.30695	2.31155	3.07489	2.81029	3.05613
ENSG00000006747	SCIN	ensembl_havana	protein_coding	4.64626	4.38861	4.60096	4.70214	4.61978	4.72993	2.96641	2.60907	2.84744	4.62323	4.55458	4.66146	4.50954	4.67351	4.56809	4.65068	3.68045	3.83766	3.0462	4.59487	4.88809	4.65113	4.06172	3.79417	3.98902
ENSG00000006756	ARSD	ensembl_havana	protein_coding	1.71379	1.72936	1.45878	2.54034	2.31886	2.64168	2.8608	3.21606	3.01939	3.40767	3.50727	3.28058	3.46139	3.63295	3.94682	3.88211	1.35852	0.10586	0.72427	-0.235717	0.577594	0.93304	0.10089	0.12579	0.444695
ENSG00000006757	PNPLA4	ensembl_havana	protein_coding	3.87194	3.75551	3.58688	3.1871	3.20121	3.55126	4.71184	4.60351	4.50366	3.50003	3.28595	2.97209	3.65648	4.53947	4.41066	4.3915	5.72638	5.75383	5.71192	4.01221	3.79727	4.01028	6.10411	6.02924	6.06593
ENSG00000006788	MYH13	ensembl_havana	protein_coding	3.04274	2.97172	2.47924	4.24637	4.27921	4.17167	1.91458	2.14129	1.82906	3.1753	3.37297	3.48187	3.51269	3.15627	3.24473	3.15139	1.51898	1.54643	1.51277	1.7967	2.51949	2.39771	2.50299	2.44772	2.48422
ENSG00000006831	ADIPOR2	ensembl_havana	protein_coding	5.96172	6.05655	5.98234	6.26302	6.19056	6.15169	6.12878	6.17354	6.19291	5.64615	5.59888	5.55226	5.47277	5.51736	5.47479	5.4702	6.55877	6.70152	6.67635	6.06474	6.17672	5.97743	6.31313	6.33803	6.37017
ENSG00000007001	UPP2	ensembl_havana	protein_coding	5.10107	4.89144	4.89555	6.07965	6.0379	5.94324	4.02463	4.20875	4.18028	6.13086	6.01429	5.94435	5.95542	5.08788	5.02622	4.94869	4.18992	3.77424	4.20735	5.06972	5.14024	5.14405	4.65986	4.47831	4.47444
ENSG00000007038	PRSS21	ensembl_havana	protein_coding	0.263128	-0.168764	0.0299361	1.26853	1.22922	1.32647	3.42739	3.64199	3.38915	1.84636	2.51367	2.27284	2.2734	3.06163	3.15592	3.29949	1.79462	1.82207	1.90869	1.59025	1.82152	1.78104	2.04842	2.44772	2.22897
ENSG00000007047	MARK4	ensembl_havana	protein_coding	4.81976	4.77695	4.84125	5.08341	4.98	5.20627	5.06878	5.03379	5.07893	5.09243	5.17932	5.23949	5.18326	5.54677	5.4501	5.40628	4.68891	4.86075	4.64854	3.48476	3.17516	2.8891	4.25932	4.70214	4.65847
ENSG00000007062	PROM1	ensembl_havana	protein_coding	2.98559	2.8796	3.07096	4.4148	4.56221	4.45863	2.99997	3.18662	3.36384	6.86058	6.84514	6.92165	6.88599	7.98554	8.00545	8.01688	2.40034	2.15649	2.21903	3.54326	3.44861	3.2317	2.84812	2.81029	2.02966
ENSG00000007129	CEACAM21	ensembl_havana	protein_coding	3.53615	3.36049	3.24836	3.75018	3.7576	3.49267	3.32521	3.21606	3.23016	2.79258	2.70472	2.42018	2.66217	4.23427	4.4234	4.35133	1.51898	0.998944	0.72427	2.41338	2.39576	2.26646	1.68585	1.96229	1.91863
ENSG00000007168	PAFAH1B1	ensembl_havana	protein_coding	7.09517	7.12919	7.08689	6.80655	6.77908	6.7402	7.545	7.47925	7.45879	6.43571	6.45088	6.42106	6.40566	6.03386	6.06026	6.01554	7.29204	7.31113	7.40822	6.6635	6.75488	6.79003	7.30336	7.28278	7.20403
ENSG00000007171	NOS2	ensembl_havana	protein_coding	0.263128	0.764122	0.577424	1.84172	2.13365	1.92258	-0.635622	-1.09137	-0.648988	-0.0517645	0.551471	0.488568	0.197052	-1.59862	-2.0844	-1.57263	0.0784114	0.46843	0.0721935	0.697169	-0.210902	0.376647	1.68585	-0.359636	0.444695
ENSG00000007174	DNAH9	ensembl_havana	protein_coding	5.1474	5.13668	5.16555	6.55213	6.42663	6.58408	4.66031	4.53507	4.49202	6.21161	6.14367	6.20637	6.11124	5.89895	5.88715	5.96984	4.50946	4.39654	4.40439	5.63801	5.59411	5.56763	5.05509	5.25507	5.07567
ENSG00000007202	KIAA0100	ensembl_havana	protein_coding	4.55099	4.85158	4.48431	4.4148	4.03658	4.22664	5.00411	4.98331	4.95729	2.75559	2.58831	2.44793	2.54385	3.39493	3.30104	3.43379	4.75487	4.74972	5.07862	3.61773	3.12408	3.46909	4.45341	4.49834	4.51317
ENSG00000007216	SLC13A2	ensembl_havana	protein_coding	-0.184331	-2.04323	-2.08554	0.158906	0.587678	0.854406	-3.44298	-3.4133	-3.45634	1.13266	1.05104	0.488568	0.197052	-0.158044	0.638071	0.143573	-2.72894	-2.7015	-1.1502	0.828414	-2.08537	-0.903461	-1.1215	-0.359636	-1.14027
ENSG00000007237	GAS7	ensembl_havana	protein_coding	4.18279	3.61021	4.10428	6.01295	5.95645	6.03848	3.54571	3.59793	3.46252	5.33115	5.26903	5.32427	5.26781	4.61917	4.7661	4.49345	4.01252	3.67354	3.67423	4.55752	4.56329	4.54185	4.25932	4.08662	4.14513
ENSG00000007264	MATK	ensembl_havana	protein_coding	0.748555	0.895366	1.75576	2.35392	2.65807	2.55842	0.463914	0.287143	1.18751	1.24369	1.52638	1.34839	1.2882	0.638422	0.638071	1.1746	0.0784114	0.46843	0.72427	0.392315	0.853228	-0.0103763	-1.1215	1.71075	0.734202
ENSG00000007306	CEACAM7	ensembl_havana	protein_coding	1.40063	1.79807	1.18748	1.04026	1.30137	1.18561	-0.273052	-1.09137	-1.13441	1.13266	1.62423	1.22553	2.11643	-1.23605	-0.705884	-1.57263	1.66337	1.54643	1.65716	1.97728	1.68722	1.96161	1.93739	1.56636	1.91863
ENSG00000007314	SCN4A	ensembl_havana	protein_coding	-0.184331	-0.458271	-0.863149	1.19638	1.30137	1.7331	-0.273052	0.0461344	-3.45634	1.5332	1.18534	1.56657	1.60423	1.37539	1.74342	1.6861	-1.14398	0.46843	-2.73516	-0.235717	-1.34841	-0.540891	-1.1215	0.777867	0.444695
ENSG00000007341	ST7L	ensembl_havana	protein_coding	5.73778	5.65952	5.73676	5.9152	5.89073	5.79047	5.66816	5.68737	5.42935	5.60515	5.62866	5.55864	5.58188	5.66146	5.6367	5.54036	5.19587	5.29286	5.3363	5.18443	4.95538	5.16877	5.14528	5.13222	5.13896
ENSG00000007350	TKTL1	ensembl_havana	protein_coding	2.98559	2.91096	3.016	2.65245	2.764	2.97703	1.415	1.5409	1.67294	2.46608	3.25573	3.04656	3.46139	-0.158044	0.879079	-0.132062	1.51898	1.38597	1.7884	1.51431	0.973522	0.93304	1.20043	1.22533	1.18166
ENSG00000007372	PAX6	ensembl_havana	protein_coding	1.97095	1.50109	0.721814	2.1398	2.17264	2.58671	1.31191	1.87211	1.40164	0.189244	-0.399619	0.125998	-0.239047	0.95158	1.47632	1.23472	2.48051	2.05339	1.7884	1.91956	1.68722	1.90389	2.65109	2.7447	2.48422
ENSG00000007392	LUC7L	ensembl_havana	protein_coding	2.95615	2.97172	3.27201	3.7875	3.86863	3.62131	3.35144	3.15656	3.31184	3.64868	4.0109	3.98635	3.9727	4.13706	3.99028	3.88211	3.37958	3.40703	3.41459	3.0191	3.29545	2.85904	3.48336	3.24917	3.84463
ENSG00000007402	CACNA2D2	ensembl_havana	protein_coding	0.8798	0.895366	0.416959	2.89966	2.71201	2.72039	-0.273052	-0.605942	-1.13441	1.84636	1.71586	1.71096	2.08288	1.89781	2.00307	1.84883	0.730488	0.998944	0.72427	1.6624	1.08455	0.812746	1.20043	1.4059	1.66709
ENSG00000007545	CRAMP1	ensembl_havana	protein_coding	-0.473837	-2.04323	0.236387	1.40283	1.30137	1.4548	0.463914	0.0461344	-1.13441	1.5332	1.52638	1.15995	1.22808	-0.705532	-0.946892	-0.679549	0.0784114	0.46843	0.0721935	0.392315	0.030106	0.537111	0.752966	1.01888	0.734202
ENSG00000007908	SELE	ensembl_havana	protein_coding	3.32202	3.00116	3.016	3.34561	3.21995	3.41591	2.28494	1.94425	1.29854	3.23027	3.35883	2.85262	2.98637	2.10182	2.10147	2.53887	1.51898	2.05339	1.17173	2.93421	3.17516	3.0836	2.24773	1.71075	1.5227
ENSG00000007923	DNAJC11	ensembl_havana	protein_coding	4.4277	4.57638	4.19368	4.82087	4.8716	4.82205	5.47886	5.69261	5.69086	4.18229	4.41117	4.29974	4.41832	4.71556	4.62434	4.73635	6.2962	6.15959	6.38637	5.23263	5.28095	5.14405	7.14684	7.01714	7.09654
ENSG00000007933	FMO3	ensembl_havana	protein_coding	0.748555	1.12669	0.853058	1.79362	1.9211	2.00873	1.31191	0.674166	-0.286418	2.32169	2.43496	2.20941	2.68472	2.28053	2.55946	2.44019	0.971496	1.38597	0.965278	1.6624	1.18765	1.24338	-0.384537	0.48836	1.18166
ENSG00000007944	MYLIP	ensembl_havana	protein_coding	2.37861	2.09972	2.70454	2.8058	3.08337	2.81907	3.32521	3.35489	3.53234	3.97262	3.7103	3.8885	3.57436	4.83004	4.78103	4.97095	3.37958	2.97093	3.63988	3.78867	3.89191	4.06397	3.35962	3.82623	3.84463
ENSG00000007968	E2F2	ensembl_havana	protein_coding	1.48552	1.01566	1.53895	2.67916	2.71201	2.50012	4.29173	4.6474	4.53801	-0.341271	1.24808	0.687877	1.2882	1.08588	0.80313	1.1746	5.76691	5.74559	5.76069	6.15191	5.97532	6.05571	6.70928	6.50579	6.50599
ENSG00000008018	PSMB1	ensembl_havana	protein_coding	8.34172	8.31688	8.27531	8.05532	8.05006	8.06103	9.37341	9.40907	9.29583	7.92604	7.9304	7.9658	7.91993	7.86403	7.83298	7.85093	10.095	10.0275	10.0748	8.56665	8.51547	8.48978	10.0877	10.1029	10.1368
ENSG00000008083	JARID2	ensembl_havana	protein_coding	7.66401	7.69204	7.6854	7.44187	7.46689	7.39856	7.52209	7.57326	7.60097	7.02311	7.05708	7.13723	7.0016	7.00713	7.08302	7.07071	7.58507	7.58737	7.47307	6.71742	6.78807	6.67181	7.14684	7.23581	7.03466
ENSG00000008086	CDKL5	ensembl_havana	protein_coding	4.58024	4.38861	4.59159	5.32249	5.30357	5.23783	3.79543	3.84409	3.31184	6.18055	6.27939	6.16309	6.18029	5.32365	5.34355	5.4128	2.94348	3.13139	3.60469	4.46976	4.53424	4.20207	3.17618	3.94779	3.84463
ENSG00000008118	CAMK1G	ensembl_havana	protein_coding	-0.836407	-0.820841	-0.211072	2.56919	2.31886	2.24006	0.016455	0.0461344	0.00308903	1.5332	1.3082	1.34839	1.40141	-0.158044	-0.158396	-0.679549	-1.14398	1.38597	0.72427	0.828414	1.18765	-0.0103763	-2.70647	-2.68156	-1.14027
ENSG00000008130	NADK	ensembl_havana	protein_coding	2.1376	2.04423	2.21214	3.02992	3.20121	3.26653	2.70677	2.07856	2.47439	2.10351	0.822773	1.88343	1.94028	2.03697	2.16353	1.6861	3.49988	3.48833	3.41459	2.18749	2.47941	1.84377	3.22427	3.50826	3.25205
ENSG00000008196	TFAP2B	ensembl_havana	protein_coding	-1.32183	-0.820841	-2.08554	1.6389	1.87456	1.25776	-0.635622	-0.243372	-0.648988	0.881121	1.11975	0.778075	0.428377	-4.40597	-4.40632	-4.37999	-2.72894	-2.7015	-2.73516	0.392315	-1.34841	-0.0103763	-1.1215	-1.0966	-2.72523
ENSG00000008197	TFAP2D	ensembl_havana	protein_coding	2.42233	2.8796	2.30678	2.98779	3.14349	3.19483	0.644486	2.01297	1.67294	2.93175	3.19334	3.29592	2.98637	3.56557	3.53031	3.83433	1.79462	1.38597	0.965278	3.36013	3.29545	3.6201	1.20043	1.96229	0.734202
ENSG00000008226	DLEC1	ensembl_havana	protein_coding	2.23888	2.34908	2.26023	3.73753	3.41143	3.75196	2.70677	2.85349	2.77248	3.74619	3.91749	3.78353	3.73419	3.57702	3.69696	3.63682	2.62861	2.50796	2.55024	2.84401	2.98788	2.59296	3.59732	3.04636	3.15741
ENSG00000008256	CYTH3	ensembl_havana	protein_coding	4.35059	4.03714	4.18125	5.52016	5.27698	5.49453	3.59045	3.64199	3.55488	4.88541	4.72416	4.9011	4.79502	4.28403	4.06535	4.17076	3.81022	3.7079	3.97908	3.98433	4.18142	4.02389	3.52235	3.69347	3.34086
ENSG00000008277	ADAM22	ensembl_havana	protein_coding	5.08756	5.25139	5.08104	5.98913	5.83104	5.92119	4.07272	4.16413	3.80105	6.00253	6.1208	6.20434	6.14008	5.52329	5.50207	5.37657	4.45097	4.30973	4.42471	5.7036	5.53179	5.67505	4.32696	4.51811	4.26345
ENSG00000008282	SYPL1	ensembl_havana	protein_coding	7.98969	7.95442	7.94098	6.81862	6.74229	6.81833	8.57904	8.61288	8.59112	8.37106	8.34207	8.35092	8.31396	8.84032	8.88067	8.88372	8.35254	8.46027	8.48461	6.65026	6.77778	6.69964	8.40793	8.42369	8.33614
ENSG00000008283	CYB561	ensembl_havana	protein_coding	-1.32183	-0.168764	0.416959	0.865175	0.336139	0.758191	-1.85801	-3.4133	-1.87138	1.61809	1.11975	1.22553	1.73958	2.99491	2.92459	3.05464	1.79462	2.15649	1.7884	-0.525223	-0.862979	-0.0103763	1.20043	0.12579	1.79833
ENSG00000008294	SPAG9	ensembl_havana	protein_coding	6.18437	6.16784	6.14808	6.67336	6.66064	6.59978	6.59731	6.42117	6.51951	6.59602	6.54914	6.64582	6.58113	6.17993	6.16258	6.27733	6.10711	5.86456	6.07541	6.63912	6.4908	6.70175	6.05841	6.09651	5.92941
ENSG00000008311	AASS	ensembl_havana	protein_coding	5.07391	4.79387	4.78482	4.522	4.65463	4.86311	4.55138	4.62562	4.64695	5.74383	5.6257	5.66294	5.61454	6.09088	5.98062	6.0536	3.49988	4.03997	3.63988	3.89731	3.82951	3.98267	4.1639	3.65829	3.71771
ENSG00000008323	PLEKHG6	ensembl_havana	protein_coding	-0.836407	-0.458271	-2.08554	1.19638	1.30137	1.02949	0.016455	0.493593	-1.87138	-1.18927	0.822773	0.377537	0.627686	0.803481	1.01994	0.477992	-2.72894	-2.7015	-2.73516	-3.69515	-0.210902	-2.12585	-1.1215	-1.0966	-1.14027
ENSG00000008324	SS18L2	ensembl_havana	protein_coding	5.95801	5.81682	5.75366	5.4482	5.25897	5.35348	6.89799	6.89618	6.81161	5.06245	4.97658	5.00748	5.08076	4.79615	4.84871	4.72592	7.52017	7.5381	7.46819	5.67772	5.64934	5.89095	7.60982	7.62564	7.63122
ENSG00000008382	MPND	ensembl_havana	protein_coding	0.443701	0.895366	0.721814	0.955373	0.898018	1.39206	0.257463	0.83463	0.450548	1.24369	1.11975	1.01908	1.16534	0.723311	1.01994	0.749294	-1.14398	1.54643	2.01973	1.25905	1.18765	0.812746	1.381	1.22533	0.97521
ENSG00000008394	MGST1	ensembl_havana	protein_coding	5.3979	5.55916	5.54624	6.11921	5.94241	6.12059	7.3392	7.35075	7.21873	6.4151	6.28875	6.28923	6.28912	6.50017	6.46635	6.46472	9.19994	9.17541	9.1691	7.33896	7.26262	7.28566	8.79487	8.82276	8.80566
ENSG00000008405	CRY1	ensembl_havana	protein_coding	5.11446	5.20785	5.13363	5.17542	5.11625	5.34522	5.14574	4.93985	5.06329	6.41213	6.4691	6.50104	6.49765	6.17805	6.05413	6.08047	5.27668	4.97798	5.22484	5.44184	5.44601	5.53474	5.01463	5.06663	5.04956
ENSG00000008441	NFIX	ensembl_havana	protein_coding	1.31043	1.12669	1.53895	3.81185	3.69201	3.73941	1.60142	1.11026	0.791585	2.21672	2.46167	2.03746	2.59235	2.25224	2.36186	2.12781	5.05896	5.0994	5.12902	3.65358	3.64255	4.02389	4.035	4.47831	4.286
ENSG00000008513	ST3GAL1	ensembl_havana	protein_coding	7.892	7.86416	7.80675	6.57008	6.64513	6.6442	6.78704	6.77776	6.94773	7.14075	7.16262	7.17403	7.12315	7.53764	7.52182	7.47371	7.49626	7.61479	7.51869	6.76121	6.68171	6.69964	7.64778	7.67489	7.66816
ENSG00000008517	IL32	ensembl_havana	protein_coding	3.04274	3.03002	2.95885	2.85349	2.97724	2.81907	3.06482	2.56398	2.88351	2.96454	3.02441	3.04656	2.89266	2.62745	3.0283	2.3882	0.971496	0.998944	2.21903	-3.69515	-0.210902	-0.540891	0.46346	0.777867	0.444695
ENSG00000008710	PKD1	ensembl_havana	protein_coding	0.0566775	0.895366	1.08438	0.768959	0.988216	0.655097	0.463914	-0.605942	0.63112	1.84636	1.3082	1.4616	1.2882	0.803481	0.451658	0.477992	1.66337	-0.379567	1.90869	2.08621	1.28386	0.93304	0.752966	1.01888	-0.403302
ENSG00000008838	MED24	ensembl_havana	protein_coding	2.28698	2.15316	2.70454	3.5476	3.69201	3.68811	2.96641	3.32817	2.95305	3.11816	3.20919	3.23353	3.1411	2.58271	2.48849	2.49038	4.11655	3.98501	4.34165	3.38167	3.34089	3.32261	4.45341	4.51811	4.53216
ENSG00000008853	RHOBTB2	ensembl_havana	protein_coding	1.21422	0.459267	0.973353	1.97707	1.43567	1.25776	2.33838	2.07856	2.27158	2.16123	1.75958	2.36304	2.24335	1.74378	1.8225	1.4529	2.40034	2.85309	2.12282	2.08621	1.88426	1.49864	0.752966	2.36283	2.13275
ENSG00000008869	HEATR5B	ensembl_havana	protein_coding	6.11279	6.00662	6.11903	5.91239	5.98958	5.99693	5.68373	5.74909	5.8034	5.84415	5.92591	6.02255	5.90831	6.54313	6.54715	6.53813	5.54252	5.6428	5.44971	5.45714	5.41447	5.4864	5.20642	5.23132	5.28039
ENSG00000008952	SEC62	ensembl_havana	protein_coding	7.58205	7.46654	7.58629	6.63634	6.68107	6.69219	7.86479	7.88763	7.9472	6.43278	6.65566	6.60943	6.64288	6.49112	6.49982	6.46942	8.20696	8.28079	8.32756	7.98213	8.03227	8.03107	8.17847	8.09569	8.14436
ENSG00000008988	RPS20	ensembl_havana	protein_coding	4.55099	4.18559	4.5535	3.97167	3.89219	4.05503	4.78103	4.97472	4.94026	5.04722	5.21116	5.16204	5.34768	5.65337	5.58378	5.60443	5.87468	5.72896	5.83089	4.21774	4.09122	4.26073	5.20642	5.2668	5.30268
ENSG00000009307	CSDE1	ensembl_havana	protein_coding	9.28049	9.27512	9.27695	8.3312	8.30714	8.3403	9.65555	9.68424	9.69958	8.98691	9.00878	9.0273	8.98935	9.16827	9.19835	9.18046	10.1938	10.1855	10.1633	8.99419	9.00805	8.99374	10.2439	10.2221	10.2222
ENSG00000009335	UBE3C	ensembl_havana	protein_coding	6.18755	6.05655	6.13524	6.18127	6.06665	6.14695	6.45336	6.44934	6.47587	5.42249	5.54992	5.53942	5.49526	6.08086	5.93686	5.92493	6.5308	6.79636	6.67211	5.72481	5.63116	5.72173	6.63561	6.37643	6.48178
ENSG00000009413	REV3L	ensembl_havana	protein_coding	7.38207	7.51455	7.45168	6.67502	6.68107	6.67252	6.61637	6.70953	6.75676	6.46465	6.4625	6.54184	6.45239	6.88116	6.89231	6.96708	6.75689	6.66264	6.6848	6.61887	6.64821	6.76795	6.40988	6.50579	6.29436
ENSG00000009694	TENM1	ensembl_havana	protein_coding	5.40336	5.34622	5.38749	5.73594	5.81264	5.89315	4.26438	3.76661	3.96151	7.1674	7.29387	7.26457	7.21022	6.58484	6.6042	6.59657	4.30448	4.26429	4.46451	5.62903	5.45637	5.63126	4.30476	4.13861	4.14513
ENSG00000009709	PAX7	ensembl_havana	protein_coding	1.7825	1.12669	1.75576	3.36219	2.93251	3.33484	0.463914	-0.605942	0.63112	1.91507	1.88331	1.75605	1.82324	1.14862	1.20839	1.40137	1.51898	2.15649	0.434764	2.13774	1.68722	2.55597	1.54146	1.96229	0.97521
ENSG00000009724	MASP2	ensembl_havana	protein_coding	3.15065	3.16622	3.14968	2.89966	2.90961	2.97703	3.47589	3.55249	3.55488	4.11086	3.89806	3.95768	3.95426	3.42058	3.21573	3.25664	3.29342	3.36459	3.24212	2.4546	2.66952	2.55597	3.12642	3.0998	3.42452
ENSG00000009765	IYD	ensembl_havana	protein_coding	1.7825	2.04423	2.05742	3.31186	3.04185	3.24894	0.804951	2.07856	1.29854	2.86384	2.85336	3.16831	3.00441	3.30139	3.2303	3.40791	2.40034	1.82207	1.90869	2.90476	3.20003	3.03065	2.7198	2.52789	2.48422
ENSG00000009780	FAM76A	ensembl_havana	protein_coding	4.52114	4.38861	4.41165	4.59397	4.49457	4.78591	5.26093	5.37787	5.1839	4.05105	3.94616	4.06907	3.98183	4.67351	4.7711	4.61719	6.23395	6.32917	6.18072	5.26775	5.14665	5.13153	6.23898	6.22232	6.16047
ENSG00000009790	TRAF3IP3	ensembl_havana	protein_coding	1.21422	1.22979	1.45878	1.19638	1.55853	1.18561	3.03276	3.12586	2.95305	4.16828	3.60638	3.72803	3.91666	5.4285	5.51997	5.57856	3.68045	4.09292	3.97908	2.60863	1.75593	2.39771	2.96596	2.99086	3.38329
ENSG00000009830	POMT2	ensembl_havana	protein_coding	1.56569	0.764122	1.28369	2.56919	2.54373	2.47007	1.08059	1.23056	0.450548	2.16123	1.96028	2.30354	1.97727	-0.705532	0.237533	0.574207	2.55646	2.50796	2.21903	2.67989	2.00209	1.90389	3.07489	2.81029	2.56017
ENSG00000009844	VTA1	ensembl_havana	protein_coding	7.51926	7.43047	7.40564	6.74308	6.68276	6.65927	8.41617	8.4743	8.38325	5.73436	5.68075	5.7602	5.79373	6.93443	6.88657	6.8709	8.66284	8.66319	8.74007	7.2985	7.23881	7.26432	8.6194	8.61248	8.67191
ENSG00000009954	BAZ1B	ensembl_havana	protein_coding	5.34208	5.39139	5.55108	5.50903	5.59667	5.55663	6.44119	6.38922	6.25618	5.38059	5.35705	5.39724	5.29004	5.1038	5.03039	5.03997	6.93105	6.81617	6.8098	5.84982	5.66729	5.82251	6.87662	6.87494	6.89132
ENSG00000010017	RANBP9	ensembl_havana	protein_coding	6.89443	6.74793	6.91164	6.46844	6.54094	6.50476	6.88458	6.8263	6.70731	6.53183	6.48221	6.54023	6.54463	6.20413	6.26522	6.15237	6.1445	6.06999	6.21612	5.67772	5.47177	5.7342	5.73233	5.86918	5.77062
ENSG00000010030	ETV7	ensembl_havana	protein_coding	1.91083	1.65721	1.6149	2.92221	2.78931	3.33484	0.949341	0.0461344	1.29854	1.443	1.96028	2.10872	1.73958	1.47667	1.52441	1.84883	0.0784114	0.10586	0.72427	1.6624	2.11103	1.84377	1.68585	1.4059	1.66709
ENSG00000010072	SPRTN	ensembl_havana	protein_coding	4.82791	5.0548	4.86477	4.27292	4.26123	4.31384	5.55984	5.61737	5.71108	4.42544	4.35527	4.43758	4.63639	4.38519	4.40425	4.46236	5.83711	5.72896	5.71192	4.67554	4.76012	4.53236	6.03163	5.93682	6.0196
ENSG00000010165	EEF1AKNMT	ensembl_havana	protein_coding	3.61363	3.29067	3.50941	3.64569	3.36167	3.62131	4.38357	4.3876	4.40784	3.11816	2.53898	2.89355	2.8534	4.55113	4.59649	4.47488	7.20622	7.22776	7.21467	5.4922	5.4408	5.37399	7.63004	7.64374	7.55438
ENSG00000010219	DYRK4	ensembl_havana	protein_coding	1.84809	1.72936	2.39559	2.82984	3.08337	3.11938	0.804951	1.11026	0.63112	2.37145	2.74877	2.55386	2.79243	2.60526	2.41386	2.41443	1.17795	2.2527	0.72427	1.59025	2.11103	2.07054	0.993975	1.4059	0.97521
ENSG00000010244	ZNF207	ensembl_havana	protein_coding	8.14536	8.08046	8.12675	7.52062	7.4231	7.44759	8.73538	8.75944	8.75767	7.68541	7.57575	7.66109	7.64036	7.44851	7.53362	7.47916	8.92256	8.883	8.88368	7.75038	7.66338	7.67559	8.93514	8.91229	8.96956
ENSG00000010256	UQCRC1	ensembl_havana	protein_coding	6.83905	6.76734	6.76099	5.75176	5.44566	5.59891	8.7235	8.73104	8.75767	7.37679	7.37692	7.36349	7.37955	7.91905	7.91645	7.87828	9.32532	9.31496	9.34065	7.94102	7.96493	7.97174	10.0449	10.0277	9.98622
ENSG00000010270	STARD3NL	ensembl_havana	protein_coding	7.31841	7.33687	7.27274	6.86735	6.81496	6.90794	7.89965	7.91818	7.90066	6.32011	6.25859	6.29497	6.29463	6.31598	6.26875	6.29155	7.59411	7.70258	7.59911	5.56459	5.64482	5.53474	7.39288	7.26242	7.36356
ENSG00000010278	CD9	ensembl_havana	protein_coding	10.6231	10.614	10.6196	10.3039	10.3072	10.299	9.68936	9.674	9.66956	3.23027	3.53269	3.62242	3.58638	3.02866	3.24473	3.13571	6.95931	6.86265	6.96007	4.60406	4.35757	4.41331	4.45341	4.35186	4.3728
ENSG00000010292	NCAPD2	ensembl_havana	protein_coding	5.65773	5.71832	5.8032	4.90816	4.89511	5.10233	7.4297	7.49134	7.55977	4.19616	4.05543	3.89859	3.92616	4.52772	4.6077	4.41117	8.02845	8.02897	8.08262	7.04379	7.03097	7.0582	8.33725	8.1537	8.28809
ENSG00000010295	IFFO1	ensembl_havana	protein_coding	0.604165	2.20469	1.37389	0.768959	1.30137	1.02949	1.08059	0.83463	1.40164	1.34678	1.24808	1.15995	1.16534	1.37539	0.72296	1.11186	0.971496	1.38597	1.51277	0.392315	0.853228	0.376647	1.381	-1.0966	1.18166
ENSG00000010310	GIPR	ensembl_havana	protein_coding	2.02866	1.58126	2.11086	2.0195	1.87456	2.3096	0.257463	1.5409	1.40164	-1.92623	-0.399619	-1.09639	-0.41962	-0.94654	-1.59897	-2.05806	0.971496	-0.379567	0.434764	1.16283	0.721984	0.93304	1.381	-0.359636	0.0821249
ENSG00000010318	PHF7	ensembl_havana	protein_coding	2.50598	2.63859	2.51932	1.26853	1.61625	1.4548	2.04888	2.46935	1.18751	2.16123	2.51367	1.84221	2.21265	2.85142	2.71262	2.75956	3.81022	3.89842	3.8942	2.96306	2.21231	2.69857	4.18835	4.61306	4.6235
ENSG00000010322	NISCH	ensembl_havana	protein_coding	2.58506	2.8796	2.73889	2.62522	2.88634	3.06008	2.74685	2.60907	2.65218	2.89819	3.40085	3.32614	3.4082	4.11366	4.08152	4.22364	3.53784	3.36459	3.53163	2.41338	2.11103	2.47901	4.035	4.03268	3.46459
ENSG00000010327	STAB1	ensembl_havana	protein_coding	1.31043	1.12669	1.18748	1.52569	1.37009	1.02949	1.68631	0.674166	1.40164	1.69826	1.52638	1.40611	0.958892	1.82285	1.89746	2.09574	1.79462	2.3429	2.21903	0.552779	0.417129	0.376647	1.68585	2.27263	1.91863
ENSG00000010361	FUZ	ensembl_havana	protein_coding	1.7825	1.4162	1.75576	2.8058	2.764	2.61446	-0.635622	0.97902	0.935975	-0.341271	-0.60607	-0.565879	-0.867078	0.452009	0.547873	0.0123282	0.971496	1.38597	1.17173	2.4546	2.63345	1.96161	1.93739	2.17642	2.22897
ENSG00000010379	SLC6A13	ensembl_havana	protein_coding	1.7825	1.86366	1.45878	3.39479	3.52125	3.35142	1.415	0.83463	1.29854	2.59733	3.00637	2.6285	2.91189	2.36221	2.67049	2.56253	0.440981	0.998944	1.17173	2.37094	2.47941	2.0171	1.54146	0.777867	0.97521
ENSG00000010438	PRSS3	ensembl_havana	protein_coding	3.04274	3.11327	3.09768	4.27292	3.96063	4.04487	2.11161	2.25913	2.15837	3.62836	3.77564	3.79438	3.91666	2.30827	2.55946	2.3882	1.66337	2.72477	2.39412	3.36013	3.38495	3.44906	1.68585	2.27263	1.91863
ENSG00000010539	ZNF200	ensembl_havana	protein_coding	3.90313	4.02286	3.52917	3.14938	2.88634	3.26653	4.52857	4.37461	4.58258	0.736731	1.42141	1.51504	1.45485	2.64931	2.22303	2.49038	5.70985	5.59771	5.60023	3.75606	4.15621	4.1657	6.05176	6.04975	6.20255
ENSG00000010610	CD4	ensembl_havana	protein_coding	4.49066	4.51646	4.3574	3.69888	3.82034	3.97167	6.29004	6.30266	6.17483	3.92343	3.55768	3.59787	3.84842	4.95378	4.97954	4.93062	5.20769	4.90584	5.02639	4.29921	4.20618	4.27218	5.50785	5.45286	5.51794
ENSG00000010626	LRRC23	ensembl_havana	protein_coding	3.45427	3.62919	3.44844	3.67253	3.85671	3.62131	3.45184	3.66352	3.76283	3.25699	2.79152	3.16831	3.07437	3.71815	3.7178	3.65893	3.57484	3.77424	3.41459	2.28213	2.00209	3.00343	3.35962	2.99086	3.68416
ENSG00000010704	HFE	ensembl_havana	protein_coding	1.31043	0.895366	0.416959	2.65245	2.48298	2.66839	1.60142	1.71599	1.18751	2.21672	1.75958	1.66442	1.90231	1.47667	1.14827	1.04628	1.79462	1.54643	1.51277	1.16283	0.973522	1.04407	1.20043	1.56636	0.734202
ENSG00000010803	SCMH1	ensembl_havana	protein_coding	5.71599	5.5542	5.57505	5.77362	5.72682	5.70917	5.40565	5.37787	5.33482	6.88219	6.78955	6.76779	6.79048	6.7175	6.72874	6.69348	5.87468	5.81814	5.80011	5.64247	5.45637	5.52041	5.80529	5.79822	5.72185
ENSG00000010810	FYN	ensembl_havana	protein_coding	6.91561	6.90416	6.9003	6.69316	6.69787	6.66259	6.46241	6.46168	6.40939	6.55892	6.44252	6.3177	6.47358	5.68811	5.75229	5.54927	5.99557	5.95314	6.11346	4.96663	5.0745	4.88537	5.72399	6.03611	5.87096
ENSG00000010932	FMO1	ensembl_havana	protein_coding	2.08416	2.43789	1.94421	3.31186	3.31014	2.88889	1.60142	0.287143	1.96992	3.08872	2.636	2.93335	2.83336	3.40781	3.69696	3.47176	2.82565	2.65606	2.93726	3.22371	2.51949	2.8891	2.50299	2.7447	2.56017
ENSG00000011007	ELOA	ensembl_havana	protein_coding	6.55223	6.46588	6.42093	5.95947	6.03261	5.96226	7.26525	7.35571	7.26219	4.48316	4.66216	4.53781	4.86578	5.48125	5.54933	5.5284	7.59861	7.72791	7.64746	6.25468	6.1954	6.28777	7.95085	7.89681	7.86067
ENSG00000011009	LYPLA2	ensembl_havana	protein_coding	3.82384	3.78966	3.8452	3.25971	3.36167	3.01915	5.30186	5.39083	5.47144	4.27671	4.15701	4.35207	4.27712	5.69338	5.6202	5.60443	4.43093	4.51767	4.78054	3.12503	3.24853	3.13467	5.05509	5.2193	4.95425
ENSG00000011021	CLCN6	ensembl_havana	protein_coding	5.48294	5.54922	5.72824	4.67585	4.62682	4.5832	6.05088	5.96391	6.21785	4.63346	4.60937	4.58855	4.57134	4.56844	4.72038	4.60015	5.70151	5.84154	5.76866	4.387	4.6561	4.61561	5.65548	5.64486	5.73829
ENSG00000011083	SLC6A7	ensembl_havana	protein_coding	-1.32183	0.0722439	-3.6705	2.21476	2.35321	1.62813	-1.85801	0.0461344	-0.648988	1.13266	0.0858074	0.778075	0.627686	-0.94654	-0.499433	-0.132062	0.440981	0.46843	-0.413233	0.211742	0.853228	0.681501	-0.384537	1.4059	1.18166
ENSG00000011105	TSPAN9	ensembl_havana	protein_coding	4.14414	4.30844	4.3463	4.72796	4.8477	4.68484	3.52281	3.59793	3.59894	2.82865	2.40774	2.55386	2.63927	1.66012	2.16353	1.72854	2.02594	1.69082	2.01973	2.4546	2.73906	2.39771	3.02146	2.93315	3.00269
ENSG00000011114	BTBD7	ensembl_havana	protein_coding	6.10611	6.14494	6.09271	5.82536	5.76878	5.83832	6.21345	6.19957	6.3135	5.81298	5.9307	5.8847	5.80148	5.23608	5.27843	5.16883	6.63519	6.58159	6.71399	5.88417	5.82352	5.94918	6.05176	6.05653	5.97867
ENSG00000011143	MKS1	ensembl_havana	protein_coding	3.04274	3.26662	3.42753	3.00901	2.71201	3.11938	4.57383	4.55825	4.6574	2.46608	2.95088	2.50187	2.63927	3.78878	4.03247	3.79494	6.76891	6.9727	6.86289	4.95949	4.8493	4.90757	6.94279	6.93498	7.08695
ENSG00000011198	ABHD5	ensembl_havana	protein_coding	5.99829	5.94734	5.89365	5.80731	5.59308	5.8146	6.51847	6.39567	6.34617	4.57095	4.6679	4.55066	4.67067	4.49187	4.33851	4.3915	7.48416	7.40834	7.36419	7.56401	7.59117	7.67127	7.911	7.90809	7.93744
ENSG00000011201	ANOS1	ensembl_havana	protein_coding	3.84005	3.61021	3.76412	4.79667	4.66834	4.78591	2.48776	2.69523	2.95305	5.74855	5.74742	5.92967	5.85713	4.86315	4.81526	4.90772	2.88577	2.79036	2.75669	4.09275	4.10445	4.05074	3.12642	2.99086	3.05613
ENSG00000011243	AKAP8L	ensembl_havana	protein_coding	3.47518	3.42709	3.34072	3.72476	3.49072	3.73941	3.56825	3.35489	3.78206	3.56562	3.46828	3.78353	3.64503	3.86549	3.83685	3.79494	4.09124	3.77424	3.97908	3.65358	3.40648	3.42874	4.37035	4.39525	4.33005
ENSG00000011258	MBTD1	ensembl_havana	protein_coding	6.23122	6.21573	6.36154	6.04925	6.02996	6.07139	5.26093	5.46015	5.47735	5.98666	5.92351	6.05222	5.90591	5.56413	5.59227	5.64653	5.26541	5.19937	5.20148	5.07634	5.08789	4.98615	4.64226	4.57582	4.89682
ENSG00000011260	UTP18	ensembl_havana	protein_coding	4.2571	4.03714	4.03686	4.48463	4.38261	4.31384	4.82849	4.78146	4.70856	4.95233	5.062	5.19106	4.97499	4.87712	4.87213	4.94419	5.42587	5.30413	5.07862	4.63128	4.59176	4.65113	5.06832	5.37913	5.28039
ENSG00000011275	RNF216	ensembl_havana	protein_coding	6.96818	6.81992	6.73144	6.70621	6.71283	6.73863	7.18729	7.2932	7.1721	6.19444	6.26619	6.29497	6.29463	6.23879	6.11036	6.15237	6.90949	6.80034	6.84038	5.74156	5.75383	5.795	6.53909	6.59688	6.59895
ENSG00000011295	TTC19	ensembl_havana	protein_coding	6.13924	6.10142	6.07601	5.39278	5.25443	5.41394	6.47738	6.3697	6.39071	5.5468	5.64914	5.51011	5.55766	5.79247	5.79702	5.84763	6.06222	6.05673	6.18072	4.98081	5.01266	4.97918	5.41766	5.81429	5.73829
ENSG00000011304	PTBP1	ensembl_havana	protein_coding	2.08416	1.92639	2.35186	1.69234	1.77671	1.83095	3.40251	3.59793	3.81978	3.08872	3.1447	2.85262	3.10812	3.12541	2.92459	2.77988	3.53784	4.19332	3.8942	2.23559	2.59645	2.43893	3.66857	3.82623	3.96127
ENSG00000011332	DPF1	ensembl_havana	protein_coding	0.443701	0.619732	0.416959	1.40283	1.30137	0.655097	-1.12105	0.0461344	-1.13441	-0.703841	0.551471	0.377537	0.958892	0.638422	1.01994	0.374898	-0.407015	-0.379567	-2.73516	0.697169	-0.210902	-1.38889	0.752966	0.12579	0.97521
ENSG00000011376	LARS2	ensembl_havana	protein_coding	5.20486	5.27569	5.07433	5.56023	5.50415	5.42181	5.51413	5.73899	5.701	5.43425	5.34275	5.3539	5.3083	5.46901	5.62296	5.49806	6.44848	6.68437	6.66785	5.25614	5.25744	5.22876	6.36231	6.02234	6.27758
ENSG00000011405	PIK3C2A	ensembl_havana	protein_coding	6.14903	6.08777	6.23488	6.10204	6.08975	6.11817	6.08645	6.17729	6.07309	6.95131	6.97831	6.93764	6.96983	6.39088	6.31221	6.42333	6.10711	5.95314	6.26202	5.93966	5.81147	6.0222	5.70716	5.70645	5.71356
ENSG00000011422	PLAUR	ensembl_havana	protein_coding	4.30461	4.19835	4.19368	4.34143	4.00452	4.12421	4.94504	4.70044	4.852	2.82865	2.61235	2.87323	3.05719	3.5424	3.55368	3.4842	4.50946	4.61139	4.59576	4.1566	4.15621	4.02389	4.69441	4.5376	4.69262
ENSG00000011454	RABGAP1	ensembl_havana	protein_coding	6.79814	6.81785	6.83233	6.51182	6.51652	6.51951	6.6953	6.92321	6.7421	6.43571	6.37209	6.38563	6.46547	7.07633	7.05975	7.07482	6.00238	6.05005	6.00293	6.06806	6.10281	6.08197	5.61095	5.85371	5.82552
ENSG00000011465	DCN	ensembl_havana	protein_coding	3.0977	3.24217	3.09768	3.9499	3.89219	4.08509	1.60142	1.44468	1.18751	4.02019	4.06418	4.3224	4.15327	3.63295	3.8273	3.49653	2.02594	1.69082	1.7884	3.36013	3.44861	3.0836	2.33793	2.60384	2.31916
ENSG00000011478	QPCTL	ensembl_havana	protein_coding	2.92609	3.03002	3.09768	2.38671	2.57318	2.64168	2.82381	2.81552	2.73348	0.881121	1.24808	0.943134	1.2882	1.26645	1.47632	1.40137	2.55646	2.50796	2.21903	1.51431	1.08455	1.49864	2.57894	2.52789	2.31916
ENSG00000011485	PPP5C	ensembl_havana	protein_coding	2.79918	2.43789	2.51932	2.65245	3.16299	2.52957	2.93206	2.41959	2.6934	2.21672	2.37999	1.56657	2.21265	2.3355	2.8883	2.65343	3.49988	3.56529	3.70778	2.41338	2.39576	2.66422	3.52235	3.82623	3.50359
ENSG00000011523	CEP68	ensembl_havana	protein_coding	3.41152	3.31432	3.44844	3.75018	4.09864	3.75196	3.85164	4.46322	4.31844	5.25368	5.32467	5.41843	5.31915	5.95048	6.01047	5.94081	3.24834	3.89842	3.70778	3.50452	3.14985	3.48886	3.73648	3.65829	3.81393
ENSG00000011566	MAP4K3	ensembl_havana	protein_coding	6.14577	6.10142	6.19832	6.09957	6.28701	6.23448	5.4966	5.65548	5.4415	6.92863	6.84387	6.82842	6.87989	6.635	6.56737	6.63333	5.54252	5.57928	5.43976	5.81463	5.77468	5.86472	5.45844	5.17018	5.45965
ENSG00000011590	ZBTB32	ensembl_havana	protein_coding	0.604165	0.0722439	0.0299361	1.79362	1.67174	1.51492	-1.12105	-1.09137	-0.286418	-1.18927	-1.49916	-0.359428	-2.74155	1.08588	0.638071	0.477992	-0.407015	0.46843	0.434764	0.828414	0.417129	0.681501	0.46346	-1.0966	0.0821249
ENSG00000011600	TYROBP	ensembl_havana	protein_coding	2.58506	2.60062	2.70454	2.67916	2.65807	2.88889	3.65506	3.84409	3.59894	-0.703841	0.737884	0.257243	0.802773	1.57131	1.37504	0.664405	1.51898	0.998944	0.965278	1.16283	0.973522	0.196075	0.752966	-1.0966	0.444695
ENSG00000011638	TMEM159	ensembl_havana	protein_coding	4.68267	4.47509	4.40096	4.26413	4.34043	4.30535	5.24002	5.31802	5.15468	4.51671	4.18935	4.35939	4.2992	5.44734	5.43445	5.42897	4.56568	4.41745	4.40439	2.90476	2.8054	2.8891	4.85578	4.30712	4.72598
ENSG00000011677	GABRA3	ensembl_havana	protein_coding	4.17002	3.80643	4.1687	4.54397	4.50988	4.48141	3.03276	2.25913	2.77248	5.58947	5.75013	5.68642	5.81432	4.6247	4.85812	4.8123	2.99898	3.27578	2.6911	4.20572	4.33529	4.27218	2.15152	3.04636	2.63232
ENSG00000012048	BRCA1	ensembl_havana	protein_coding	6.87292	6.90026	6.76933	6.37552	6.45063	6.45384	7.24789	7.24223	7.08572	5.26029	5.22292	5.20739	5.36872	4.9361	4.87677	5.07739	7.68574	7.70683	7.78349	6.79169	6.74435	6.70809	7.79637	7.71825	7.70208
ENSG00000012061	ERCC1	ensembl_havana	protein_coding	4.65545	4.47509	4.59159	4.99046	5.04973	5.141	6.52713	6.33992	6.46401	5.48033	5.55302	5.64207	5.45321	6.18555	6.1908	6.13866	6.61313	6.52973	6.63335	5.02253	4.94805	5.26932	6.78338	6.96409	6.69051
ENSG00000012124	CD22	ensembl_havana	protein_coding	1.40063	0.895366	2.05742	2.35392	2.38677	2.00873	0.016455	0.0461344	-0.286418	1.77421	2.16922	1.79977	2.04853	1.14862	0.951229	1.29244	-0.407015	-1.11653	-2.73516	-0.887793	0.030106	-0.0103763	0.10089	1.01888	0.444695
ENSG00000012174	MBTPS2	ensembl_havana	protein_coding	4.09095	4.22355	4.23036	3.64569	3.90382	3.90583	4.9364	4.92209	4.852	4.31535	3.9927	3.99578	3.9909	5.28577	5.21756	5.24023	4.73866	4.8142	4.71605	3.52402	3.81348	3.15955	4.94459	4.55684	4.92582
ENSG00000012211	PRICKLE3	ensembl_havana	protein_coding	5.05321	5.08948	4.98413	4.83282	4.70869	4.79806	6.86877	6.90072	6.91978	4.05105	3.95558	4.00514	4.07863	4.24866	4.43603	4.2162	5.57026	5.62493	5.43976	3.78867	3.58705	4.09008	4.82492	4.96949	5.17564
ENSG00000012223	LTF	ensembl_havana	protein_coding	2.92609	3.11327	2.89935	2.32037	2.51368	2.69463	1.60142	1.44468	0.791585	1.443	1.3082	1.28827	1.09975	-0.94654	-1.2364	-2.05806	2.40034	2.58391	2.30923	3.12503	3.38495	2.79698	2.78539	1.96229	2.31916
ENSG00000012232	EXTL3	ensembl_havana	protein_coding	4.37305	4.64327	4.91821	5.95674	5.83409	5.91562	3.92335	4.23775	4.07504	5.1218	5.03111	5.16204	5.02884	4.45511	4.54496	4.48729	4.73866	4.74972	4.81173	4.79269	4.92586	4.83222	4.32696	4.51811	4.53216
ENSG00000012504	NR1H4	ensembl_havana	protein_coding	3.17642	3.64793	2.63328	4.56561	4.1287	4.25336	1.91458	2.07856	2.03551	3.97262	3.93666	4.10437	3.74495	3.8372	3.94682	3.91003	1.91491	1.94236	1.17173	3.42379	3.56807	2.97568	3.17618	2.93315	3.42452
ENSG00000012660	ELOVL5	ensembl_havana	protein_coding	8.11737	8.08734	8.13886	7.25027	7.282	7.21366	9.01927	9.00324	8.9941	6.90982	7.00353	6.89418	6.96524	7.53103	7.54241	7.46197	9.70386	9.71978	9.74032	7.7052	7.68887	7.73678	9.62473	9.58727	9.60485
ENSG00000012779	ALOX5	ensembl_havana	protein_coding	1.84809	2.09972	2.05742	2.35392	2.78931	2.37594	0.804951	-1.09137	0.00308903	1.84636	2.06853	1.9625	1.97727	2.28053	2.16353	2.27822	2.82565	2.91321	2.6911	1.97728	2.05759	1.57459	2.78539	2.93315	2.48422
ENSG00000012817	KDM5D	ensembl_havana	protein_coding	6.30314	6.28918	6.48305	4.90816	5.00722	5.04232	6.40408	6.41801	6.36543	-1.92623	-4.30651	-1.94439	-4.32651	4.88635	4.72038	4.73115	6.64827	6.69725	6.7426	5.25614	5.26925	5.28636	6.23311	6.22833	6.20846
ENSG00000012983	MAP4K5	ensembl_havana	protein_coding	7.40268	7.40866	7.46071	6.9898	6.99571	6.99363	6.72319	6.69392	6.71233	6.32958	6.52717	6.44363	6.41074	6.42454	6.40986	6.45053	6.40291	6.32917	6.32823	6.37229	6.25596	6.28777	6.1484	6.22232	5.95073
ENSG00000013016	EHD3	ensembl_havana	protein_coding	5.71599	5.68242	5.64465	5.36013	5.37636	5.33275	6.15879	6.12003	6.15284	1.5332	1.42141	1.4616	1.22808	2.71297	2.81285	2.77988	2.12904	3.02643	2.81943	2.28213	1.68722	1.71545	2.15152	2.36283	2.56017
ENSG00000013275	PSMC4	ensembl_havana	protein_coding	7.67422	7.67044	7.64521	7.54534	7.59891	7.595	8.63083	8.63553	8.61746	5.63601	5.70891	5.61785	5.71925	6.30741	6.33767	6.1946	9.47838	9.51191	9.46788	8.386	8.38597	8.39869	9.78163	9.73813	9.72211
ENSG00000013288	MAN2B2	ensembl_havana	protein_coding	0.748555	0.619732	1.18748	2.45014	2.35321	2.09003	2.43967	2.25913	2.37655	1.13266	2.06853	2.24148	1.97727	3.06163	3.27316	3.02089	2.62861	2.72477	2.55024	1.34925	1.45895	2.12207	2.84812	3.15133	2.76662
ENSG00000013293	SLC7A14	ensembl_havana	protein_coding	2.98559	3.03002	3.12391	4.28167	4.29697	4.44324	2.28494	1.87211	2.21608	4.13986	4.00183	4.06907	3.92616	3.70777	3.42023	3.47176	2.62861	2.3429	2.39412	3.42379	3.44861	3.46909	2.24773	2.52789	2.63232
ENSG00000013306	SLC25A39	ensembl_havana	protein_coding	-3.64376	-2.04323	-3.6705	-2.50406	-2.47122	-4.09979	-1.85801	-1.82833	-1.87138	-0.0517645	-1.13659	-1.45896	-4.32651	-0.499081	-0.0140059	-0.292526	1.17795	1.69082	0.434764	3.31608	2.70471	2.39771	2.57894	2.36283	2.48422
ENSG00000013364	MVP	ensembl_havana	protein_coding	1.21422	0.764122	1.08438	2.70539	1.96619	2.00873	0.257463	0.674166	0.935975	1.34678	1.96028	1.01908	1.82324	2.7539	2.96	2.89614	0.971496	1.69082	1.51277	0.948708	0.030106	0.812746	1.20043	2.07332	1.79833
ENSG00000013374	NUB1	ensembl_havana	protein_coding	5.35342	5.0548	5.25134	4.66252	4.67514	4.47386	5.52569	5.50258	5.74087	6.67739	6.64113	6.64582	6.66714	5.79493	5.82129	5.78114	6.23972	6.36728	6.28998	6.21924	6.15144	6.19156	6.47095	6.28133	6.16655
ENSG00000013375	PGM3	ensembl_havana	protein_coding	4.70938	4.67101	4.80928	4.47703	4.40735	4.32227	5.20448	5.56684	5.34132	3.87251	3.74334	3.63455	3.47439	4.76646	4.80556	4.67258	6.32905	6.2614	6.21028	4.89357	4.77675	4.83222	6.37834	6.30996	6.32189
ENSG00000013392	RWDD2A	ensembl_havana	protein_coding	2.23888	2.34908	2.26023	1.6389	1.30137	1.32647	0.804951	0.97902	1.58805	1.34678	0.902943	0.377537	0.531471	-1.23605	-0.946892	-0.132062	3.10395	3.56529	3.63988	0.552779	0.853228	0.812746	3.52235	3.76138	3.25205
ENSG00000013441	CLK1	ensembl_havana	protein_coding	6.47128	6.45262	6.55711	5.52385	5.54559	5.40998	5.55984	5.39083	5.6178	7.59798	7.6305	7.6447	7.61784	7.02082	7.06992	7.07174	5.65043	5.87215	5.76069	6.47853	6.57403	6.58495	5.78939	5.79011	5.88579
ENSG00000013503	POLR3B	ensembl_havana	protein_coding	5.01802	4.93786	4.94788	5.38062	5.50033	5.42964	4.97065	5.00033	5.13985	5.59471	5.51526	5.52647	5.48245	5.45976	5.45321	5.34282	5.8218	5.81026	5.93372	5.56929	5.29256	5.53474	5.50785	5.63585	5.63671
ENSG00000013523	ANGEL1	ensembl_havana	protein_coding	5.52867	5.45129	5.39289	5.01689	4.70205	4.96361	5.28154	5.36478	5.25446	4.13986	3.83815	3.7726	3.74495	5.03904	4.88139	4.92607	5.30998	5.43293	5.21321	3.70573	3.73055	3.92581	5.5462	5.31279	5.37806
ENSG00000013561	RNF14	ensembl_havana	protein_coding	6.86106	6.7609	6.77555	6.6192	6.59218	6.52501	6.84819	6.81912	6.84401	3.92343	3.92711	3.82644	3.79761	4.61917	4.50357	4.58291	7.2238	7.23955	7.26625	6.61433	6.64141	6.58495	7.36097	7.32266	7.47076
ENSG00000013573	DDX11	ensembl_havana	protein_coding	2.18913	2.20469	1.88409	1.5834	1.82646	2.00873	3.73693	3.88132	4.01126	2.51117	2.40774	2.10872	2.08288	3.39493	3.44543	3.55665	4.68891	4.8454	4.61357	3.54326	3.29545	3.20805	4.80923	4.83414	4.83701
ENSG00000013583	HEBP1	ensembl_havana	protein_coding	3.17642	3.24217	3.24836	2.70539	2.81419	2.91144	5.0287	5.11418	5.08669	3.1753	3.20919	3.15153	2.68472	3.95597	3.92011	3.83433	7.20917	7.27148	7.39283	5.20873	5.28095	5.08035	6.85004	6.98555	6.7885
ENSG00000013619	MAMLD1	ensembl_havana	protein_coding	2.46476	1.98651	2.51932	3.45787	3.06276	3.28391	2.17173	1.87211	2.32502	3.66871	3.63013	3.63455	3.5983	2.69206	2.48849	2.24937	3.49988	2.85309	3.37336	2.6447	2.47941	2.43893	2.42282	2.67599	2.13275
ENSG00000013725	CD6	ensembl_havana	protein_coding	2.42233	2.74684	2.73889	3.98244	3.93818	3.72676	1.60142	1.11026	1.18751	2.67863	2.56385	2.5281	2.46791	2.55981	2.28018	2.63124	0.971496	1.54643	1.65716	2.23559	2.47941	2.17183	2.50299	2.07332	2.22897
ENSG00000013810	TACC3	ensembl_havana	protein_coding	2.54606	2.60062	3.12391	2.8058	2.95505	2.69463	3.3772	3.50557	3.38915	4.31535	3.84831	4.10437	4.09555	4.32535	4.36517	4.38488	3.57484	3.92786	3.92305	2.81265	2.77261	3.00343	4.25932	4.5376	4.09495
ENSG00000014164	ZC3H3	ensembl_havana	protein_coding	1.97095	1.86366	1.6149	2.92221	2.93251	2.95549	0.949341	0.493593	0.00308903	2.10351	1.84324	2.03746	2.11643	1.20874	1.08553	1.6861	2.31545	1.54643	1.3523	2.18749	1.18765	0.681501	1.68585	2.17642	2.63232
ENSG00000014216	CAPN1	ensembl_havana	protein_coding	4.86006	5.04069	4.77658	4.13498	4.07825	4.40404	5.60959	5.37787	5.55768	3.62836	3.48139	3.32614	3.1411	4.1293	4.08152	4.28179	4.68891	4.92056	4.88689	3.61773	3.69599	3.48886	5.76521	5.33524	5.49877
ENSG00000014257	ACPP	ensembl_havana	protein_coding	3.20173	3.36049	3.07096	3.51831	3.59487	3.70111	2.04888	2.14129	2.4263	3.88968	3.95558	3.99578	3.98183	3.84669	3.56522	3.55665	3.49988	3.13139	3.41459	3.31608	3.07113	3.42874	2.15152	2.17642	2.22897
ENSG00000014641	MDH1	ensembl_havana	protein_coding	7.75124	7.66355	7.69308	7.06136	6.89292	6.94392	9.33284	9.30331	9.35884	6.65998	6.66862	6.65031	6.65862	7.78354	7.76891	7.81076	10.2243	10.2569	10.2699	8.56607	8.52412	8.59211	10.4655	10.4472	10.4389
ENSG00000014824	SLC30A9	ensembl_havana	protein_coding	6.47388	6.41483	6.52794	5.9236	5.94523	5.83537	6.77256	6.83819	6.93705	6.02602	5.94734	5.93947	5.91785	6.48809	6.55874	6.61366	7.19735	7.00414	7.20295	6.28642	6.12246	6.1703	7.09282	7.19649	7.18016
ENSG00000015133	CCDC88C	ensembl_havana	protein_coding	3.25106	3.19198	3.09768	4.58694	4.54001	4.54045	3.49954	3.12586	3.11351	4.46035	4.7783	4.61326	4.50954	4.50991	4.59086	4.62844	3.49988	3.13139	3.56862	3.24737	3.31835	3.34447	3.80133	3.79417	3.61462
ENSG00000015153	YAF2	ensembl_havana	protein_coding	6.46084	6.45794	6.62985	5.77362	5.85221	5.69625	6.09035	5.85115	6.12297	5.6811	5.70052	5.68351	5.71652	5.1467	5.16163	5.02302	5.83711	5.97446	6.00967	5.46724	5.28677	5.17488	5.73233	5.5711	5.87096
ENSG00000015171	ZMYND11	ensembl_havana	protein_coding	6.39378	6.33903	6.4341	5.82835	5.67684	5.61274	6.501	6.56541	6.62979	5.45747	5.37473	5.2592	5.51112	6.11071	6.17205	6.01982	6.59524	6.81223	6.67211	5.61546	5.54641	5.50593	6.65328	6.66051	6.55786
ENSG00000015285	WAS	ensembl_havana	protein_coding	2.02866	2.30254	1.68705	2.17776	2.35321	2.27525	3.21523	3.50557	3.14357	1.5332	1.36592	0.943134	1.60423	1.74378	1.7022	1.4529	0.0784114	1.54643	2.01973	-0.887793	-0.500409	-0.540891	-0.384537	1.56636	0.444695
ENSG00000015475	BID	ensembl_havana	protein_coding	3.0977	3.57148	3.22431	3.44236	3.16299	3.1576	3.99165	3.86283	3.74333	3.33429	3.45504	3.44104	3.22038	3.32874	3.73833	3.3948	3.92927	3.86836	3.95134	2.90476	2.63345	2.76492	3.52235	3.58522	3.81393
ENSG00000015520	NPC1L1	ensembl_havana	protein_coding	0.8798	-0.168764	-0.863149	2.28602	2.48298	2.167	0.016455	0.287143	0.00308903	0.881121	0.737884	1.22553	0.717884	2.00342	1.65977	1.84883	0.971496	-0.379567	0.434764	0.00529139	1.08455	0.812746	0.752966	0.777867	0.734202
ENSG00000015532	XYLT2	ensembl_havana	protein_coding	5.9012	5.92831	5.96067	5.23516	5.11625	5.13143	6.44119	6.55681	6.46401	-0.0517645	-0.0585825	-0.0183915	-0.62607	0.803481	0.951229	0.977563	3.61091	4.06669	3.70778	1.34925	1.68722	2.0171	3.3159	3.20108	3.10766
ENSG00000015568	RGPD5	ensembl_havana	protein_coding	0.263128	0.764122	-0.211072	0.768959	0.336139	0.758191	0.463914	0.83463	-0.286418	1.443	1.18534	1.40611	1.60423	0.723311	0.237533	1.1746	-0.407015	-1.11653	0.434764	0.552779	0.973522	-0.251384	-1.1215	-2.68156	-1.14027
ENSG00000015676	NUDCD3	ensembl_havana	protein_coding	5.92039	5.93214	5.92008	5.65749	5.82494	5.78438	6.87782	6.75788	6.70479	5.1788	5.17932	5.18283	5.19509	5.94165	5.99349	5.79369	7.42714	7.30833	7.42597	6.05472	6.06268	6.01199	7.55445	7.55086	7.45094
ENSG00000016082	ISL1	ensembl_havana	protein_coding	0.263128	0.278695	0.416959	1.19638	1.72518	1.39206	-1.85801	-1.82833	-3.45634	0.736731	0.822773	0.862964	1.03104	1.02029	1.01994	1.04628	-2.72894	-1.11653	-2.73516	-0.887793	-1.34841	-0.903461	-1.1215	-1.0966	-2.72523
ENSG00000016391	CHDH	ensembl_havana	protein_coding	1.11113	1.01566	0.721814	2.82984	2.54373	2.58671	-0.273052	-0.605942	-1.87138	1.91507	1.67077	1.61632	1.60423	1.86081	1.61604	1.23472	0.730488	-0.379567	-1.1502	0.828414	2.21231	1.84377	1.54146	1.4059	1.36223
ENSG00000016402	IL20RA	ensembl_havana	protein_coding	3.47518	3.42709	3.24836	4.19175	4.16782	4.1623	1.60142	1.71599	2.03551	4.11086	3.94616	3.9673	4.20877	3.14092	3.42023	3.56838	2.40034	2.05339	1.7884	3.17522	3.22448	2.76492	1.68585	2.44772	1.79833
ENSG00000016490	CLCA1	ensembl_havana	protein_coding	0.748555	0.278695	0.853058	2.0195	1.9211	2.3096	-0.273052	-0.243372	0.935975	1.61809	1.67077	1.66442	1.69586	1.20874	1.14827	1.4529	0.0784114	1.54643	1.65716	2.03277	2.2604	2.66422	0.46346	1.96229	2.13275
ENSG00000016602	CLCA4	ensembl_havana	protein_coding	1.31043	1.01566	1.18748	2.0195	2.09357	2.167	0.016455	0.287143	0.244097	1.91507	2.32285	2.03746	2.30285	2.06976	2.22303	2.15917	-0.407015	0.757936	0.434764	1.43413	0.973522	1.57459	-0.384537	0.48836	-2.72523
ENSG00000017260	ATP2C1	ensembl_havana	protein_coding	9.72978	9.72757	9.71792	9.59627	9.61967	9.61392	9.95216	9.9654	9.95768	8.14299	8.09036	8.1041	8.07517	8.07153	8.05439	8.07405	8.63355	8.67734	8.74007	6.96396	6.91932	6.99049	8.01207	8.09405	7.97781
ENSG00000017427	IGF1	ensembl_havana	protein_coding	3.91848	3.77268	4.10428	4.79667	4.63382	4.7613	2.28494	2.01297	1.75311	4.40169	4.57919	4.59477	4.43836	3.75894	3.61048	3.61436	2.76291	2.85309	3.14748	3.63577	3.74752	3.98267	3.07489	2.87302	3.15741
ENSG00000017483	SLC38A5	ensembl_havana	protein_coding	2.66002	2.74684	3.016	1.19638	0.0312847	1.10966	4.48184	4.37461	4.45655	0.736731	1.88331	1.61632	1.40141	1.37539	0.72296	1.04628	6.54485	6.47592	6.53397	5.20873	5.26336	5.15027	7.59389	7.63924	7.6246
ENSG00000017797	RALBP1	ensembl_havana	protein_coding	0.0566775	0.764122	1.37389	0.665866	0.191749	1.10966	1.91458	2.01297	2.27158	1.01237	1.47485	0.943134	1.40141	2.51289	2.48849	2.24937	2.02594	2.50796	2.01973	1.16283	1.18765	1.41847	1.381	2.07332	2.22897
ENSG00000018189	RUFY3	ensembl_havana	protein_coding	5.27808	5.31725	5.32668	5.77051	5.68022	5.62983	4.68114	4.66885	4.64695	5.89182	5.79284	5.90235	5.97613	6.217	6.0985	6.02834	5.36381	5.56997	5.62678	5.4212	5.39844	5.51077	5.02824	5.18262	4.74238
ENSG00000018236	CNTN1	ensembl_havana	protein_coding	5.70718	5.5342	5.65817	6.25638	6.16662	6.106	4.48184	4.1024	4.12109	6.54815	6.58147	6.63832	6.64431	6.28664	6.36929	6.24846	4.97842	4.82989	5.10404	6.05137	6.05588	6.02896	4.65986	4.59456	4.58765
ENSG00000018280	SLC11A1	ensembl_havana	protein_coding	-0.473837	-0.168764	0.236387	0.768959	0.898018	1.02949	2.62311	2.51744	2.6934	0.576267	-0.399619	0.591662	-0.239047	1.32195	0.80313	0.829464	3.61091	3.77424	3.49366	1.6624	2.21231	1.96161	3.59732	3.62222	3.42452
ENSG00000018408	WWTR1	ensembl_havana	protein_coding	5.56813	5.69148	5.34352	6.63122	6.51652	6.60498	4.3708	4.6474	4.26476	6.31694	6.37736	6.27575	6.28544	5.65877	5.56666	5.83554	4.30448	4.86075	4.79622	5.754	5.55608	5.63126	5.06832	4.89586	4.65847
ENSG00000018510	AGPS	ensembl_havana	protein_coding	6.18755	6.24679	6.14808	5.97032	5.84015	5.95414	6.20987	6.30951	6.25962	6.13806	6.09116	6.07019	6.04309	6.39412	6.26522	6.21899	6.50707	6.73937	6.51987	6.08457	6.06945	6.13937	6.01121	6.33246	6.17262
ENSG00000018610	CXorf56	ensembl_havana	protein_coding	1.97095	1.50109	1.08438	1.26853	0.698709	0.544066	1.60142	1.44468	1.90121	2.04339	1.57613	1.88343	1.69586	1.20874	1.7835	1.84883	3.1537	2.79036	3.0462	1.51431	1.18765	1.90389	2.96596	2.60384	2.48422
ENSG00000018625	ATP1A2	ensembl_havana	protein_coding	-0.184331	-0.458271	-0.500579	2.21476	2.38677	2.408	0.016455	-0.243372	-1.87138	1.01237	1.3082	1.28827	1.50638	0.452009	0.451658	0.263867	-1.14398	-0.379567	0.434764	0.392315	0.030106	0.196075	0.752966	0.12579	0.0821249
ENSG00000018699	TTC27	ensembl_havana	protein_coding	8.96334	8.91508	8.93844	7.99346	7.9491	8.0012	9.30081	9.2642	9.24301	6.44736	6.42735	6.42106	6.40566	6.43402	6.59719	6.58652	7.78182	7.78131	7.82803	6.44056	6.40782	6.45535	7.58701	7.55325	7.52862
ENSG00000019102	VSIG2	ensembl_havana	protein_coding	3.66912	3.8875	3.76412	3.41082	3.37845	3.4471	4.42121	4.47545	4.37021	0.189244	0.217052	-0.359428	-0.62607	-4.40597	-2.0844	-1.21006	1.66337	1.38597	1.65716	-0.235717	0.030106	-0.540891	0.10089	-1.0966	-1.14027
ENSG00000019144	PHLDB1	ensembl_havana	protein_coding	0.263128	0.764122	0.0299361	2.21476	2.45162	2.47007	1.08059	1.11026	1.49785	1.5332	1.36592	1.28827	1.03104	0.803481	0.72296	1.1746	0.0784114	0.46843	0.0721935	-0.235717	0.030106	0.376647	-1.1215	0.777867	1.36223
ENSG00000019169	MARCO	ensembl_havana	protein_coding	1.97095	0.895366	1.68705	2.98779	3.04185	2.69463	0.644486	1.23056	0.791585	1.98066	2.20128	2.17662	2.49367	2.10182	1.96872	1.50265	1.79462	1.2054	1.65716	2.7478	2.51949	2.59296	1.54146	1.22533	1.5227
ENSG00000019186	CYP24A1	ensembl_havana	protein_coding	1.48552	1.72936	0.853058	2.59748	2.41956	2.47007	0.463914	1.11026	1.58805	2.55489	2.65927	2.55386	2.72877	1.52477	1.2661	1.50265	2.69732	1.2054	1.3523	2.23559	1.88426	1.78104	1.381	0.12579	0.97521
ENSG00000019485	PRDM11	ensembl_havana	protein_coding	3.2266	3.40523	3.52917	4.17307	3.65118	3.66176	2.8608	2.65279	2.4263	3.38362	3.53269	3.31111	3.32454	3.91144	3.61048	3.80489	2.99898	3.40703	2.93726	3.7227	3.98072	3.80488	3.73648	3.38452	3.10766
ENSG00000019505	SYT13	ensembl_havana	protein_coding	0.263128	0.0722439	1.37389	1.84172	2.00991	1.78285	-0.273052	-1.09137	-1.87138	0.395694	0.0858074	-0.0183915	0.197052	0.638422	0.348564	0.574207	1.17795	0.10586	0.434764	0.392315	0.577594	1.04407	-0.384537	-1.0966	-0.403302
ENSG00000019582	CD74	ensembl_havana	protein_coding	7.05928	7.0504	7.03772	6.46844	6.43066	6.50291	8.25876	8.15323	8.1625	10.7277	10.7579	10.7657	10.7319	11.1148	11.1286	11.1158	7.80536	7.71952	7.83754	5.97551	6.04906	5.9563	7.80825	7.75411	7.87189
ENSG00000019991	HGF	ensembl_havana	protein_coding	3.70497	3.68469	3.62412	4.30758	4.16782	4.55485	2.33838	2.07856	2.09825	4.66373	4.70751	4.98871	4.77415	5.07986	5.02622	5.15723	2.82565	1.54643	2.30923	4.2764	3.87656	4.10297	3.27081	2.60384	2.63232
ENSG00000019995	ZRANB1	ensembl_havana	protein_coding	4.40609	4.3548	4.30104	4.78442	4.6615	4.70434	3.9579	4.3078	4.22314	5.39269	5.31004	5.35756	5.30467	4.70516	4.90429	4.92151	4.68891	4.94956	5.05274	4.89357	5.15939	5.16877	4.91559	4.96949	4.96826
ENSG00000020181	ADGRA2	ensembl_havana	protein_coding	3.51611	3.51136	3.86088	3.9499	4.27921	4.08509	3.59045	3.66352	3.85654	1.98066	1.96028	1.9625	1.69586	3.07784	2.85106	2.8774	4.63738	4.51767	4.61357	3.75606	3.71337	3.52759	4.97301	5.18262	5.07567
ENSG00000020256	ZFP64	ensembl_havana	protein_coding	4.54111	4.47509	4.3574	5.73911	5.75921	5.84126	4.55138	4.43845	4.50366	5.32485	5.16313	5.19106	5.21459	5.44421	5.44699	5.39973	4.16587	4.26429	4.44475	4.54803	4.58233	4.68579	4.53194	4.55684	4.75859
ENSG00000020426	MNAT1	ensembl_havana	protein_coding	5.46737	5.40247	5.4716	5.68412	5.553	5.62643	5.74438	5.72881	5.87233	6.09798	5.92591	5.8409	5.7989	6.03386	6.00625	6.03892	6.13214	6.2084	5.98935	5.70786	5.80742	5.77903	6.03163	6.07666	6.05285
ENSG00000020577	SAMD4A	ensembl_havana	protein_coding	4.65545	4.96799	5.06759	5.81034	5.72682	5.82354	4.26438	4.17916	4.33156	5.29938	5.36415	5.35023	5.53922	4.93165	5.12701	5.00587	3.24834	2.72477	3.19558	4.62226	4.73481	4.66856	4.41248	3.85759	3.81393
ENSG00000020633	RUNX3	ensembl_havana	protein_coding	3.04274	2.71165	2.66935	3.32883	3.37845	3.38403	1.91458	2.51744	1.96992	4.237	4.21313	4.21346	4.16934	4.47361	4.35855	4.33082	2.48051	2.05339	2.39412	2.03277	1.61507	1.84377	2.57894	3.0998	3.10766
ENSG00000020922	MRE11	ensembl_havana	protein_coding	6.6148	6.56533	6.61605	5.82835	5.7846	5.71559	7.39701	7.43141	7.37892	5.5522	5.49601	5.53296	5.56982	5.99384	6.1338	6.00263	7.70255	7.79336	7.75769	6.51309	6.5133	6.55948	7.73337	7.71611	7.69999
ENSG00000021300	PLEKHB1	ensembl_havana	protein_coding	-0.836407	-2.04323	-0.863149	0.158906	0.0312847	0.758191	-0.273052	-0.605942	0.244097	1.24369	0.551471	0.257243	1.03104	2.71297	2.48849	2.53887	-2.72894	-2.7015	-1.1502	-3.69515	-1.34841	-1.38889	-1.1215	-1.0966	-2.72523
ENSG00000021355	SERPINB1	ensembl_havana	protein_coding	10.0768	10.0589	10.0759	8.491	8.46272	8.52979	9.63133	9.64892	9.60013	8.30299	8.35549	8.36736	8.37631	9.39644	9.39346	9.38623	7.96889	7.93241	8.08102	6.53727	6.65946	6.61449	7.57778	7.61879	7.62239
ENSG00000021461	CYP3A43	ensembl_havana	protein_coding	1.84809	1.92639	2.11086	2.9444	2.65807	2.43937	1.60142	1.5409	1.82906	2.10351	2.51367	2.55386	2.14922	1.57131	1.2661	1.29244	1.51898	2.05339	1.17173	3.27064	3.34089	3.25497	1.8171	1.71075	1.18166
ENSG00000021488	SLC7A9	ensembl_havana	protein_coding	2.62302	1.92639	1.88409	3.39479	3.36167	3.55126	1.31191	0.97902	0.791585	2.55489	2.58831	2.44793	2.63927	1.08588	1.2661	1.80984	1.17795	0.10586	-1.1502	1.05974	1.82152	1.14716	1.381	1.96229	0.97521
ENSG00000021574	SPAST	ensembl_havana	protein_coding	6.17801	6.14824	6.13524	6.20904	6.22111	6.32122	6.12498	6.09251	6.19291	5.35608	5.37824	5.16622	5.28267	5.2069	5.07951	5.06503	6.59073	6.68867	6.69738	5.71212	5.55125	5.78304	6.45088	6.45029	6.48178
ENSG00000021645	NRXN3	ensembl_havana	protein_coding	7.3793	7.31798	7.44128	8.34587	8.36773	8.443	6.41345	6.39888	6.28006	8.53286	8.56905	8.56835	8.56584	8.31833	8.30211	8.31676	6.63081	6.72686	6.63335	8.02381	8.03832	8.07013	7.03332	7.0344	7.13741
ENSG00000021762	OSBPL5	ensembl_havana	protein_coding	2.54606	2.84754	2.51932	3.31186	3.20121	3.4471	2.04888	1.79616	2.21608	2.16123	1.71586	2.03746	2.11643	2.43952	2.30792	2.36148	2.22525	2.05339	2.30923	2.03277	2.11103	1.78104	2.78539	1.842	2.02966
ENSG00000021776	AQR	ensembl_havana	protein_coding	6.86898	6.8983	6.98324	6.28493	6.12	6.32333	7.17265	7.14225	7.09152	6.36071	6.28875	6.21447	6.18228	6.75074	6.73387	6.66509	7.28368	7.34426	7.40822	6.07799	6.14505	6.10457	7.09928	6.94232	7.06756
ENSG00000021826	CPS1	ensembl_havana	protein_coding	3.97829	3.93405	4.06421	4.9581	5.08081	5.02174	2.8608	3.38112	2.9866	5.34989	5.17125	5.21548	5.27526	4.77642	4.82009	4.678	3.61091	3.83766	3.86475	4.43928	4.61969	4.37133	3.52235	3.50826	3.46459
ENSG00000021852	C8B	ensembl_havana	protein_coding	1.00009	1.12669	0.721814	2.41877	2.41956	2.72039	0.644486	1.5409	0.450548	2.55489	2.53898	1.9625	1.90231	1.37539	1.14827	1.64238	0.971496	1.38597	1.51277	1.34925	2.00209	1.90389	0.10089	0.777867	0.444695
ENSG00000022267	FHL1	ensembl_havana	protein_coding	4.00729	3.55171	3.87639	3.83579	3.97173	3.83685	3.71689	3.88132	3.80105	6.04914	6.25287	6.06572	6.12984	6.07482	5.99562	5.98305	3.10395	2.85309	2.21903	2.71424	2.2604	2.55597	2.15152	2.81029	2.76662
ENSG00000022277	RTF2	ensembl_havana	protein_coding	5.73778	5.81682	5.50192	5.34352	5.31669	5.33275	6.38833	6.30951	6.37179	5.26688	5.48628	5.38294	5.57888	5.7702	5.77731	5.75828	6.92748	6.9727	7.06412	5.74987	5.81147	5.76289	6.99571	6.92761	6.86161
ENSG00000022355	GABRA1	ensembl_havana	protein_coding	2.23888	2.52155	2.30678	2.78134	2.28367	2.84272	-0.273052	0.674166	0.450548	2.96454	3.1611	2.95285	3.02222	3.28752	3.0283	3.3948	0.971496	1.54643	0.965278	2.57164	2.51949	2.73213	1.381	-1.0966	1.5227
ENSG00000022556	NLRP2	ensembl_havana	protein_coding	3.29875	3.42709	3.50941	4.62178	4.37427	4.45096	2.5343	3.18662	2.65218	2.55489	2.53898	2.42018	2.63927	1.78385	2.36186	2.69683	2.02594	1.82207	2.12282	1.7967	1.61507	2.0171	3.02146	3.15133	2.63232
ENSG00000022567	SLC45A4	ensembl_havana	protein_coding	2.79918	2.71165	2.70454	3.76273	4.00452	3.84858	2.96641	3.06244	2.77248	2.55489	2.83304	2.89355	2.91189	1.66012	2.28018	1.80984	1.35852	1.38597	1.90869	2.08621	2.16256	1.96161	2.57894	2.7447	2.82936
ENSG00000022840	RNF10	ensembl_havana	protein_coding	5.0037	5.21415	5.24538	5.21247	5.17984	5.25115	5.53716	5.41007	5.50076	6.37907	6.32558	6.39457	6.32723	5.41899	5.29238	5.47332	5.90405	5.90953	5.76866	6.77754	6.74646	6.81177	5.75706	5.86147	5.80225
ENSG00000022976	ZNF839	ensembl_havana	protein_coding	3.01445	2.67558	2.11086	3.50344	3.20121	3.31806	3.40251	3.24491	3.11351	2.51117	2.68217	2.60405	2.77152	3.71815	3.68643	3.65893	3.49988	3.67354	3.60469	2.41338	2.47941	2.66422	3.66857	3.85759	3.71771
ENSG00000023041	ZDHHC6	ensembl_havana	protein_coding	6.27062	6.30991	6.3196	5.52016	5.41753	5.45672	7.26525	7.23686	7.26732	5.40468	5.31004	5.37212	5.37566	6.44656	6.53839	6.48652	8.23178	8.24322	8.24854	6.39364	6.50084	6.45535	8.21314	8.1694	8.31163
ENSG00000023171	GRAMD1B	ensembl_havana	protein_coding	4.76987	4.96052	4.87253	5.73275	5.90237	5.84419	3.67596	3.48152	3.14357	5.28647	5.40602	5.2709	5.31193	4.77145	4.70481	4.74154	4.30448	3.67354	3.86475	4.83233	4.85714	4.54185	4.18835	4.28422	3.84463
ENSG00000023191	RNH1	ensembl_havana	protein_coding	3.01445	2.56163	3.016	1.69234	1.82646	0.854406	4.22236	4.40048	4.71858	2.41954	2.61235	2.14307	2.08288	3.61084	3.96436	3.76467	5.94701	5.87971	5.84604	3.97019	3.74752	3.95452	6.17923	6.22833	6.13586
ENSG00000023228	NDUFS1	ensembl_havana	protein_coding	6.59584	6.61854	6.7357	6.27402	6.28478	6.28715	7.70486	7.71663	7.69784	5.31853	5.3283	5.29401	5.26408	5.37375	5.51997	5.49499	8.30654	8.2285	8.27116	7.16671	7.11021	7.15723	8.47531	8.50393	8.51497
ENSG00000023287	RB1CC1	ensembl_havana	protein_coding	6.44503	6.30697	6.42093	6.28276	6.38157	6.41097	6.38198	6.39245	6.50511	7.71582	7.76059	7.73755	7.70381	6.5255	6.53252	6.59944	6.81215	6.81223	6.88139	7.41664	7.37611	7.49925	6.7219	6.69998	6.66923
ENSG00000023318	ERP44	ensembl_havana	protein_coding	7.63178	7.6647	7.67324	7.18186	7.1648	7.16054	8.33879	8.39526	8.37694	6.70918	6.73993	6.74561	6.78397	7.19162	7.20332	7.22965	8.08884	8.1385	8.12825	7.25686	7.21307	7.3053	8.18608	8.17719	8.18091
ENSG00000023330	ALAS1	ensembl_havana	protein_coding	5.81362	5.81682	5.85893	5.5312	5.39709	5.6196	7.00514	6.79005	6.77127	3.38362	3.50727	3.38473	3.47439	3.75894	3.7281	3.75444	6.74881	6.71846	6.87771	6.21924	6.04906	6.1703	7.44455	7.28566	7.32326
ENSG00000023445	BIRC3	ensembl_havana	protein_coding	4.76138	4.88356	4.83332	6.1719	6.05104	6.06637	3.15694	3.30095	2.9866	4.59209	4.58527	4.61326	4.52836	5.18835	5.05516	5.12979	2.94348	2.2527	2.47429	3.04632	2.47941	2.66422	0.993975	0.12579	0.444695
ENSG00000023516	AKAP11	ensembl_havana	protein_coding	4.79503	4.68922	4.58216	4.15415	4.02597	4.21762	5.00411	4.80102	5.13237	4.25036	4.43158	4.35939	4.31373	4.73102	4.87677	4.87504	5.37434	5.17502	5.27046	4.09275	4.32402	4.10297	4.91559	4.88068	5.02296
ENSG00000023572	GLRX2	ensembl_havana	protein_coding	6.9515	7.01836	7.06336	5.96762	6.04054	6.06888	7.61163	7.58459	7.55838	4.66373	4.3192	4.76985	4.63639	4.80104	4.78103	4.80241	7.61202	7.5381	7.62129	6.5082	6.58351	6.48517	7.2893	7.28854	7.34489
ENSG00000023608	SNAPC1	ensembl_havana	protein_coding	3.94869	4.12	4.27786	4.10574	4.07825	3.92812	4.48184	4.52334	4.59351	3.05866	3.09437	3.38473	3.53768	4.0657	4.10543	3.90078	5.41571	5.17502	5.29274	4.03956	4.32402	4.07709	5.17005	4.99792	4.8522
ENSG00000023697	DERA	ensembl_havana	protein_coding	6.32058	6.20628	6.06928	5.40883	5.27698	5.40998	6.93532	6.88017	6.95834	5.6512	5.60488	5.68059	5.73283	6.10083	6.07245	6.13077	7.37827	7.29991	7.3106	5.84207	5.62658	5.75475	7.35828	7.36692	7.37412
ENSG00000023734	STRAP	ensembl_havana	protein_coding	7.97233	7.98329	7.94926	7.24693	7.23442	7.29306	9.09933	9.07278	9.15491	7.54341	7.597	7.61441	7.6009	7.38804	7.36145	7.36358	9.54514	9.49295	9.53192	7.92645	7.99011	8.00042	9.618	9.60181	9.6326
ENSG00000023839	ABCC2	ensembl_havana	protein_coding	1.7825	2.60062	2.66935	3.57631	3.02064	3.26653	0.644486	0.674166	0.63112	2.96454	3.07719	3.37031	3.32454	3.18649	2.8698	2.85842	1.35852	2.05339	1.17173	2.4546	2.00209	2.17183	1.20043	1.4059	1.79833
ENSG00000023892	DEF6	ensembl_havana	protein_coding	2.54606	2.48033	2.26023	2.59748	2.57318	2.81907	3.32521	3.06244	3.31184	3.11816	3.19334	2.8105	3.03981	3.70777	3.808	4.07534	2.22525	2.50796	2.47429	1.97728	2.05759	1.78104	1.93739	2.36283	1.79833
ENSG00000023902	PLEKHO1	ensembl_havana	protein_coding	2.50598	2.60062	2.51932	2.45014	2.68529	2.93363	2.5343	2.60907	2.6934	4.06623	3.81761	3.76159	3.8384	4.14477	3.92907	3.99939	-2.72894	-2.7015	-2.73516	-1.37322	0.721984	0.537111	-1.1215	0.48836	-1.14027
ENSG00000023909	GCLM	ensembl_havana	protein_coding	6.03043	6.09119	6.01775	5.99977	6.0193	5.93501	6.6325	6.68868	6.55068	4.09613	4.02888	3.86811	4.06151	3.55403	3.67583	3.88211	7.13679	7.13298	6.99785	6.6324	6.4705	6.524	6.97828	7.09157	7.10608
ENSG00000024048	UBR2	ensembl_havana	protein_coding	7.28327	7.2414	7.33863	6.70458	6.76001	6.78514	6.51558	6.57681	6.55068	6.73792	6.62053	6.72874	6.6255	6.5314	6.5281	6.50189	6.80827	6.69725	6.73854	7.389	7.40715	7.41782	6.42539	6.33246	6.63452
ENSG00000024422	EHD2	ensembl_havana	protein_coding	0.8798	1.326	0.577424	2.35392	2.13365	2.24006	2.48776	2.20141	2.21608	2.16123	2.74877	2.47515	2.49367	3.12541	2.83208	2.71804	1.51898	1.2054	1.3523	1.16283	0.417129	0.812746	0.993975	1.4059	0.0821249
ENSG00000024526	DEPDC1	ensembl_havana	protein_coding	5.76351	5.70048	5.73251	4.26413	4.35745	4.29681	7.64912	7.63723	7.50438	2.67863	2.2934	2.24148	2.49367	2.87015	3.20101	2.81968	7.43219	7.41355	7.48763	6.73635	6.70362	6.82737	7.62333	7.72038	7.60457
ENSG00000024862	CCDC28A	ensembl_havana	protein_coding	6.37444	6.30991	6.14167	5.88396	5.87308	5.75664	6.47738	6.59092	6.69721	6.27834	6.3668	6.30449	6.19017	5.66951	5.67981	5.57856	6.79266	6.82403	6.84038	6.44312	6.38359	6.43766	7.37967	7.26242	7.21288
ENSG00000025156	HSF2	ensembl_havana	protein_coding	5.81362	5.63155	5.93127	5.30544	5.32968	5.29895	6.501	6.33657	6.32666	5.99858	5.95676	5.9613	5.93676	5.49036	5.40906	5.4128	7.0442	6.86646	6.9105	5.58794	5.46152	5.56763	7.10571	7.11123	7.12808
ENSG00000025293	PHF20	ensembl_havana	protein_coding	5.76351	5.88947	5.71967	6.01558	6.00046	6.02304	6.19546	6.23236	6.09248	6.66747	6.75486	6.82181	6.79178	6.73166	6.79641	6.79805	6.39259	6.31253	6.09456	5.38434	5.29833	5.39509	6.16698	6.20413	6.19661
ENSG00000025423	HSD17B6	ensembl_havana	protein_coding	3.12442	2.91096	3.07096	4.35806	4.16782	4.0035	3.71689	3.70564	3.70353	2.89819	3.05981	3.04656	3.28082	3.40781	3.51849	3.43379	4.97842	4.90584	4.91589	4.0664	3.98072	4.19005	4.71139	4.96949	4.51317
ENSG00000025434	NR1H3	ensembl_havana	protein_coding	3.01445	3.40523	3.22431	2.89966	2.88634	2.64168	3.92335	3.84409	3.72357	2.79258	2.8734	2.87323	2.93088	3.36882	3.5993	3.61436	3.20179	3.56529	3.83469	2.18749	2.21231	2.21992	3.63338	3.58522	3.61462
ENSG00000025770	NCAPH2	ensembl_havana	protein_coding	0.8798	0.764122	1.75576	0.768959	1.22922	1.10966	2.70677	2.89048	2.84744	1.98066	1.36592	2.24148	1.50638	2.46439	2.58236	2.56253	3.10395	3.32087	2.87955	2.08621	2.11103	2.66422	4.11371	3.79417	3.93298
ENSG00000025772	TOMM34	ensembl_havana	protein_coding	5.59703	5.49851	5.62641	4.79667	4.77354	4.77979	6.8913	6.93875	6.79277	4.97664	4.95323	4.84482	4.87561	5.7627	5.71909	5.55223	7.00746	7.04502	7.20882	5.32444	5.30408	5.2636	7.29494	7.28278	7.31232
ENSG00000025796	SEC63	ensembl_havana	protein_coding	6.80229	6.80956	6.85404	6.35909	6.394	6.33796	7.29089	7.37705	7.40242	7.10627	7.15753	7.12439	7.16284	7.01767	6.96055	7.09726	6.52609	6.55353	6.72632	5.68639	5.85519	5.84569	6.42024	6.42434	6.47199
ENSG00000025800	KPNA6	ensembl_havana	protein_coding	4.76138	4.953	4.85697	5.17072	5.24988	5.31172	5.40565	5.25559	5.22665	5.12905	5.25382	5.18695	5.27897	5.2069	5.04283	5.03152	5.49506	5.19937	5.5363	4.95231	5.20925	4.97918	5.63783	5.63585	5.50839
ENSG00000026025	VIM	ensembl_havana	protein_coding	4.71818	4.8106	4.64691	3.34561	3.42764	3.1576	4.52857	4.65817	4.62581	6.83643	6.65855	6.70019	6.76823	7.14718	7.19312	7.22688	2.22525	2.05339	1.7884	2.84401	2.35203	2.518	0.46346	1.842	0.734202
ENSG00000026103	FAS	ensembl_havana	protein_coding	2.92609	3.26662	3.12391	2.73116	2.71201	3.03976	3.35144	3.52922	3.11351	1.5332	2.2934	1.88343	2.11643	1.66012	1.7022	1.6861	5.03261	5.30413	5.09139	4.58562	4.57284	4.73627	5.85959	5.99439	5.77062
ENSG00000026508	CD44	ensembl_havana	protein_coding	6.23122	6.12502	6.28515	4.82087	4.8111	4.59021	3.32521	3.43219	3.20187	8.51152	8.54699	8.55446	8.58057	9.19382	9.21034	9.21305	8.25476	8.18953	8.15738	7.41924	7.25076	7.33971	8.3603	8.37981	8.38395
ENSG00000026652	AGPAT4	ensembl_havana	protein_coding	4.18279	4.00843	4.00898	4.90816	4.90092	4.97435	4.45789	4.3078	4.30521	4.79714	4.63893	4.60096	4.7636	4.82044	4.82969	4.80241	4.92211	4.64723	4.87217	4.74364	4.66506	4.75271	5.64668	5.64486	5.66279
ENSG00000026751	SLAMF7	ensembl_havana	protein_coding	1.91083	1.98651	1.94421	2.17776	2.05235	2.3096	-0.273052	0.674166	0.244097	1.01237	1.3082	1.28827	0.531471	0.452009	0.451658	0.905413	0.730488	0.46843	-2.73516	0.00529139	0.853228	-0.251384	-2.70647	-1.0966	-1.14027
ENSG00000027001	MIPEP	ensembl_havana	protein_coding	4.80332	4.87563	4.73464	5.27511	5.37218	5.36578	3.73693	3.91762	4.12109	5.19961	5.29526	5.29401	4.99767	4.63569	4.69434	4.49345	6.04255	5.89469	6.12593	5.19055	5.28677	5.25208	8.23238	8.29929	8.20625
ENSG00000027075	PRKCH	ensembl_havana	protein_coding	5.73345	5.50366	5.54138	6.36528	6.35003	6.46722	4.31857	4.26618	4.53801	7.41139	7.33147	7.31535	7.42126	7.21287	7.17817	7.23518	4.23684	4.45838	4.68269	5.36284	5.45637	5.4962	5.09443	4.84982	4.8821
ENSG00000027697	IFNGR1	ensembl_havana	protein_coding	7.44171	7.36262	7.33442	6.73673	6.74067	6.64924	6.84127	6.84291	6.85541	5.5468	5.60788	5.56499	5.58488	4.58555	4.56809	4.56545	6.63956	6.67572	6.6507	4.70146	4.89572	4.89281	6.37834	6.29285	6.26061
ENSG00000027847	B4GALT7	ensembl_havana	protein_coding	0.604165	-0.458271	-0.211072	-1.28167	-1.24882	-2.51483	0.804951	1.11026	1.18751	0.395694	-0.399619	-0.0183915	-0.62607	1.57131	1.37504	1.34793	0.440981	0.998944	0.434764	-0.525223	-0.500409	-0.540891	1.8171	2.07332	1.36223
ENSG00000028116	VRK2	ensembl_havana	protein_coding	6.49451	6.63507	6.62297	6.47988	6.38573	6.44807	7.16158	6.98651	7.14078	6.96555	6.92411	6.91918	6.93264	7.12784	7.16116	7.16062	7.50108	7.53093	7.4828	6.97108	6.8756	6.91945	7.67616	7.72677	7.69157
ENSG00000028137	TNFRSF1B	ensembl_havana	protein_coding	1.11113	1.58126	1.08438	2.65245	2.63032	2.69463	0.644486	0.287143	0.450548	3.23027	3.40085	3.7726	3.55001	2.43952	2.55946	2.51483	3.20179	3.32087	3.19558	2.53367	2.51949	2.73213	4.1639	4.0599	2.82936
ENSG00000028203	VEZT	ensembl_havana	protein_coding	7.02778	6.95206	6.98503	6.5683	6.6189	6.63068	7.12783	7.05329	7.05046	6.98965	7.00921	6.91794	6.9467	6.50167	6.53985	6.50647	7.28647	7.31113	7.45836	6.30626	6.01792	6.27075	7.06667	7.07165	7.10608
ENSG00000028277	POU2F2	ensembl_havana	protein_coding	3.32202	3.72053	3.19986	4.80276	5.00181	4.86888	2.93206	2.89048	3.05145	4.2099	4.18935	4.04202	4.37046	4.96689	4.84871	4.88914	3.1537	2.79036	3.09773	3.46472	2.92958	3.52759	2.7198	2.87302	3.34086
ENSG00000028310	BRD9	ensembl_havana	protein_coding	1.40063	1.58126	1.28369	1.04026	0.898018	1.18561	2.28494	1.94425	2.88351	1.443	1.92231	1.79977	1.78201	2.38844	2.10147	2.06295	3.10395	2.91321	2.87955	2.08621	1.68722	1.33358	2.90824	3.3408	3.29714
ENSG00000028528	SNX1	ensembl_havana	protein_coding	5.88957	6.07398	6.03858	5.54941	5.49264	5.28175	6.17724	6.18847	6.32666	5.6258	5.58071	5.6209	5.71652	5.71686	5.70089	5.71409	6.54485	6.73937	6.73854	5.74156	5.81951	5.88724	6.89901	6.81629	6.95249
ENSG00000028839	TBPL1	ensembl_havana	protein_coding	2.69609	2.60062	2.80523	2.54034	2.00991	2.20399	2.38991	2.51744	3.20187	-1.18927	-1.13659	-1.09639	-0.62607	0.237884	0.348564	-0.132062	2.82565	2.79036	3.14748	1.91956	1.94438	2.17183	3.35962	3.04636	3.29714
ENSG00000029153	ARNTL2	ensembl_havana	protein_coding	5.01087	5.0048	4.92569	4.16364	4.09864	4.13383	4.50539	4.42591	4.53801	5.09243	4.78889	4.9407	4.91428	4.42375	4.43603	4.32391	3.74679	3.7079	3.19558	3.7227	3.56807	3.60207	3.89345	3.50826	3.00269
ENSG00000029363	BCLAF1	ensembl_havana	protein_coding	6.93272	6.87265	6.75261	6.00241	5.80336	5.92673	8.03022	7.99344	8.01381	6.99957	7.0024	7.04031	7.04036	7.02186	6.9736	7.00749	7.71917	7.74869	7.81655	6.73844	6.73161	6.7144	7.46471	7.40457	7.42832
ENSG00000029364	SLC39A9	ensembl_havana	protein_coding	6.77304	6.77375	6.76933	5.82835	5.87012	5.91841	7.38754	7.42038	7.38836	2.04339	2.2934	2.17662	2.14922	3.92942	3.75858	3.82458	6.93461	6.93694	6.79817	5.7036	5.60812	5.58151	6.83463	6.78808	6.68628
ENSG00000029534	ANK1	ensembl_havana	protein_coding	6.46084	6.32455	6.50567	6.25638	6.19767	6.22326	6.7774	6.78515	6.83022	4.4718	4.70192	4.40964	4.31373	3.61084	3.78843	3.74413	9.16928	9.12942	9.16608	8.46882	8.46056	8.47932	9.31833	9.25397	9.28635
ENSG00000029559	IBSP	ensembl_havana	protein_coding	1.21422	1.4162	0.416959	2.0195	1.67174	1.62813	0.463914	0.287143	0.244097	2.51117	2.13643	2.36304	2.59235	2.96035	2.81285	2.81968	1.17795	-1.11653	0.0721935	2.18749	1.28386	1.71545	1.381	1.01888	1.5227
ENSG00000029639	TFB1M	ensembl_havana	protein_coding	4.89151	5.0548	4.88024	4.84467	4.63382	4.72358	5.89465	6.08056	6.1305	4.84195	4.82535	4.79167	4.63059	5.8573	5.66916	5.83797	6.6698	6.52492	6.67635	5.58794	5.61738	5.37399	6.62221	6.61993	6.38591
ENSG00000029725	RABEP1	ensembl_havana	protein_coding	6.00549	5.95112	6.14808	6.1045	6.08975	6.12059	6.01029	5.99821	5.85881	6.32011	6.45753	6.39635	6.41748	5.94607	6.07042	6.03681	6.66123	6.38862	6.34965	5.77449	5.66729	5.78704	5.86718	5.92206	5.82552
ENSG00000029993	HMGB3	ensembl_havana	protein_coding	4.13102	3.9187	4.25431	3.41082	2.83864	2.95549	6.41345	6.41801	6.35904	4.02019	3.97426	3.71667	3.80792	3.69732	3.74849	3.7233	6.63519	6.67137	6.66358	5.10251	5.20311	5.09976	6.63116	6.66495	6.64764
ENSG00000030066	NUP160	ensembl_havana	protein_coding	5.83804	5.88158	6.02124	5.0784	5.16057	5.36985	6.76037	6.80466	6.83483	5.44591	5.42311	5.41843	5.47277	5.69338	5.69039	5.7088	7.93372	7.97005	7.87679	6.32583	6.25299	6.4146	7.87756	7.77889	7.89591
ENSG00000030110	BAK1	ensembl_havana	protein_coding	2.42233	1.72936	2.26023	0.768959	1.43567	0.854406	3.09618	3.43219	3.14357	0.736731	0.0858074	1.15995	0.531471	1.14862	0.951229	1.23472	2.94348	2.42779	2.55024	0.828414	1.18765	0.681501	2.65109	2.93315	2.56017
ENSG00000030304	MUSK	ensembl_havana	protein_coding	3.68715	3.55171	3.86088	4.47703	4.20592	4.36373	2.57939	1.71599	2.09825	4.52772	4.49115	4.69658	4.44498	4.73102	4.7958	4.7824	2.82565	2.15649	2.75669	3.67117	3.92212	3.83608	2.33793	2.99086	2.70103
ENSG00000030419	IKZF2	ensembl_havana	protein_coding	4.78669	4.78543	4.94788	5.32249	5.07568	5.29895	3.09618	2.92655	2.60975	5.59994	5.64623	5.67179	5.6057	5.85495	5.73451	5.51331	4.30448	3.92786	3.67423	4.98785	5.06099	5.11891	3.52235	3.54725	3.00269
ENSG00000030582	GRN	ensembl_havana	protein_coding	5.62068	5.57882	5.59862	4.27292	4.4155	4.48141	6.09424	6.05634	6.10016	3.72721	3.87837	3.98635	4.01779	5.2962	5.35356	5.27286	6.04913	5.86456	5.73651	5.36284	5.33809	5.18097	6.44582	6.46054	6.47689
ENSG00000031003	FAM13B	ensembl_havana	protein_coding	5.12773	4.93022	4.94788	5.1082	5.12622	4.96361	5.32189	5.31802	5.10971	5.18577	5.22682	5.14095	5.34415	4.87712	4.75102	4.79244	4.75487	4.76611	4.8573	4.36555	4.31266	4.27218	4.00778	4.16393	4.45468
ENSG00000031081	ARHGAP31	ensembl_havana	protein_coding	3.90313	4.18559	3.44844	5.06833	5.03393	5.01135	3.73693	3.57539	3.96151	4.43717	4.43832	4.37393	4.47115	4.72073	4.5852	4.7824	2.82565	2.65606	2.93726	4.54803	4.18142	4.11573	3.76927	3.65829	3.64981
ENSG00000031691	CENPQ	ensembl_havana	protein_coding	4.6089	4.58612	4.48431	3.29468	3.3447	3.53683	5.68888	5.77405	5.60705	2.32169	2.77031	2.93335	2.81304	3.57702	3.66514	3.73375	6.49264	6.62269	6.66358	5.30203	5.27511	5.27503	6.38893	6.44514	6.32189
ENSG00000031698	SARS	ensembl_havana	protein_coding	8.00684	7.99431	7.98815	7.46317	7.45409	7.40652	8.94477	8.95002	8.92709	5.08499	5.21116	5.11954	5.15125	6.44187	6.47249	6.38737	10.019	9.97115	10.0019	10.1629	10.1788	10.199	10.3258	10.2902	10.2732
ENSG00000031823	RANBP3	ensembl_havana	protein_coding	2.42233	2.09972	1.82135	3.02992	2.97724	3.08012	3.42739	3.30095	3.43848	3.35917	3.07719	2.97209	3.10812	3.25936	3.61048	3.59155	1.91491	3.32087	3.19558	2.41338	2.77261	2.43893	3.86339	3.69347	3.64981
ENSG00000032219	ARID4A	ensembl_havana	protein_coding	5.92799	6.07051	5.95703	5.6372	5.67344	5.58846	5.92553	5.83226	5.84972	7.30499	7.2761	7.25479	7.39159	6.91539	6.99935	7.02036	5.76691	5.84925	5.98252	5.69071	5.70253	5.53948	5.96242	5.85371	5.82552
ENSG00000032389	EIPR1	ensembl_havana	protein_coding	4.49066	4.42165	4.40096	4.67585	4.52502	4.51123	5.82147	5.83226	5.74087	3.88968	4.02888	4.14731	4.05287	5.27175	5.37667	5.31524	6.12592	6.07658	6.056	4.51917	4.50459	4.51319	6.07817	6.33246	6.23187
ENSG00000032444	PNPLA6	ensembl_havana	protein_coding	1.48552	0.619732	0.236387	2.21476	2.05235	2.47007	0.644486	1.34159	1.40164	0.736731	0.902943	0.862964	0.197052	0.87943	0.348564	0.477992	0.440981	-0.379567	0.0721935	1.05974	0.577594	0.93304	1.68585	1.4059	2.13275
ENSG00000032742	IFT88	ensembl_havana	protein_coding	5.48294	5.38582	5.44584	5.75804	5.73661	5.87892	5.13822	5.10634	5.08669	5.72482	5.59587	5.71525	5.74629	6.02761	5.9698	5.89031	5.6762	5.76203	5.93372	5.39496	5.45637	5.46161	5.74886	5.64486	5.84082
ENSG00000033011	ALG1	ensembl_havana	protein_coding	2.83197	3.03002	2.92941	3.63208	3.79557	3.53683	4.84704	4.89504	4.76766	2.86384	2.51367	2.6762	2.63927	4.35225	4.31135	4.05046	5.21942	5.23514	5.44971	3.85175	3.937	3.89651	5.52715	5.82226	5.66279
ENSG00000033030	ZCCHC8	ensembl_havana	protein_coding	2.79918	2.48033	2.35186	2.85349	2.97724	2.64168	2.89687	3.2732	3.20187	2.75559	2.89316	2.8105	2.75031	2.64931	2.96	2.30651	3.68045	3.74145	3.83469	3.42379	3.31835	3.27787	4.035	4.0599	3.54156
ENSG00000033122	LRRC7	ensembl_havana	protein_coding	6.40472	6.46059	6.40765	6.5467	6.54466	6.55216	6.41656	6.33322	6.21785	7.02311	7.04166	7.10055	7.08129	6.88347	6.86105	6.7993	7.40933	7.47218	7.2	6.9333	6.94713	6.85238	7.12167	7.29142	7.29297
ENSG00000033170	FUT8	ensembl_havana	protein_coding	7.82027	7.8338	7.76569	7.64187	7.63251	7.64041	8.05438	8.02289	8.07162	6.68233	6.61756	6.64732	6.61086	6.78323	6.67383	6.8709	7.29204	7.34971	7.29964	6.73426	6.72734	6.67828	6.82297	6.97843	6.84273
ENSG00000033178	UBA6	ensembl_havana	protein_coding	6.352	6.39	6.3196	5.50903	5.67684	5.62302	6.81559	6.88934	6.83252	6.61163	6.58755	6.64881	6.67701	6.29533	6.29672	6.27911	6.57255	6.73105	6.6593	5.59717	5.66729	5.67505	6.44582	6.21628	6.43716
ENSG00000033327	GAB2	ensembl_havana	protein_coding	5.3979	5.70943	5.4562	6.16954	6.21645	6.26981	4.9364	4.8107	4.84287	7.56629	7.58337	7.58816	7.64755	6.36964	6.41943	6.45369	4.81795	4.73313	5.05274	5.44184	5.65834	5.60433	4.64226	4.73629	4.53216
ENSG00000033627	ATP6V0A1	ensembl_havana	protein_coding	9.17302	9.12105	9.14107	8.22131	8.27837	8.22073	8.05936	8.04767	8.1016	4.95233	4.96729	5.13669	5.13087	5.18087	5.2889	5.23656	7.93905	7.9233	8.04374	6.88887	6.96357	6.86944	8.04089	8.06747	8.12104
ENSG00000033800	PIAS1	ensembl_havana	protein_coding	8.29251	8.22238	8.2569	7.70092	7.72968	7.66218	8.614	8.62733	8.57674	7.98715	7.95529	7.99372	7.96264	8.07961	8.04772	7.98113	8.36315	8.31462	8.40119	7.74	7.70959	7.72225	8.38033	8.32476	8.40083
ENSG00000033867	SLC4A7	ensembl_havana	protein_coding	4.99648	4.7161	4.92569	4.93057	5.16541	5.17401	5.06878	5.28367	5.03951	5.28647	5.17529	5.27478	5.24145	5.16198	5.04695	5.10181	4.50946	4.53691	4.1352	4.59487	4.82552	4.59752	3.86339	3.94779	4.09495
ENSG00000034053	APBA2	ensembl_havana	protein_coding	4.85209	4.78543	4.92569	5.79515	5.64599	5.75352	4.8002	4.78146	4.61512	4.68356	4.75148	4.67326	4.71515	4.15245	4.11331	4.02515	3.84091	3.89842	3.77263	4.05304	4.15621	3.86661	3.83269	3.97665	3.34086
ENSG00000034152	MAP2K3	ensembl_havana	protein_coding	2.62302	2.39417	2.66935	2.32037	2.51368	2.37594	2.43967	2.92655	2.88351	2.10351	2.16922	2.33359	2.11643	3.23065	3.73833	3.3135	4.34787	4.14399	4.20735	4.22966	4.36859	4.65987	5.09443	4.94049	5.13896
ENSG00000034239	EFCAB1	ensembl_havana	protein_coding	0.604165	-0.168764	0.577424	1.33724	1.0731	1.51492	-1.85801	-1.82833	-0.648988	1.84636	1.96028	1.4616	1.69586	-0.158044	-1.2364	-0.292526	0.0784114	0.10586	0.434764	0.392315	-0.862979	0.376647	-1.1215	0.12579	0.444695
ENSG00000034510	TMSB10	ensembl_havana	protein_coding	3.75712	3.85562	3.92195	3.22386	3.08337	2.66839	5.75915	5.75913	5.68576	5.86601	5.96379	5.92967	5.88172	6.41819	6.51179	6.37573	6.33445	6.25561	6.41712	3.27064	3.48954	3.30041	5.83657	5.68912	5.72185
ENSG00000034533	ASTE1	ensembl_havana	protein_coding	5.19859	5.21415	5.18436	5.50903	5.51936	5.48705	5.83547	5.90185	5.77967	4.18229	4.14057	4.38114	4.10394	4.75642	4.67316	4.72067	5.9113	6.11549	6.04947	4.6668	4.52442	4.58839	5.91192	5.92206	5.76261
ENSG00000034677	RNF19A	ensembl_havana	protein_coding	6.33781	6.40935	6.33372	6.01033	5.95085	6.06888	6.35631	6.42433	6.51664	6.02602	5.97078	6.01329	5.99429	6.45589	6.46327	6.4741	6.04255	6.04334	6.07541	6.35878	6.28532	6.29621	6.46596	6.25801	6.42197
ENSG00000034693	PEX3	ensembl_havana	protein_coding	6.77725	6.63272	6.69691	6.06453	6.04842	5.95142	6.77013	6.70694	6.81161	4.08126	4.26714	3.70522	3.99992	4.76646	4.74088	4.92151	6.18095	6.34563	6.24498	4.14406	4.18142	3.99654	5.86718	5.92206	6.09814
ENSG00000034971	MYOC	ensembl_havana	protein_coding	0.263128	0.0722439	1.18748	1.84172	2.09357	1.92258	0.016455	0.493593	0.450548	2.16123	1.88331	1.84221	1.73958	-0.705532	-0.31886	-0.920558	-1.14398	0.46843	-1.1502	1.16283	1.45895	0.376647	0.752966	0.777867	-0.403302
ENSG00000035115	SH3YL1	ensembl_havana	protein_coding	3.36747	3.72053	3.7971	3.45787	3.3447	3.52226	4.30522	4.32141	4.4324	4.06623	3.97426	4.03289	3.95426	4.77642	4.71002	4.8416	4.43093	4.28719	4.34165	3.24737	3.40648	3.54657	4.80923	4.98377	4.89682
ENSG00000035141	FAM136A	ensembl_havana	protein_coding	6.05494	5.86165	6.14808	5.15653	5.03393	5.16465	7.3764	7.38193	7.43772	5.96251	6.04553	5.98516	5.94145	7.09835	7.02674	7.02781	7.99642	8.01532	7.9987	5.5504	5.73268	5.71754	7.74989	7.78502	7.73112
ENSG00000035403	VCL	ensembl_havana	protein_coding	10.7337	10.7105	10.7125	10.0652	10.074	10.0096	10.5647	10.6118	10.5703	6.07939	5.97774	5.97089	5.95078	6.4667	6.54715	6.56472	8.29412	8.33399	8.31128	6.91864	6.99766	6.95541	7.32558	7.3642	7.29852
ENSG00000035499	DEPDC1B	ensembl_havana	protein_coding	5.89733	5.91677	5.96793	5.48652	5.37218	5.50198	7.69081	7.66552	7.66842	4.65371	4.65639	4.60096	4.60127	4.47972	4.4423	4.49345	7.8532	7.76713	7.78546	7.02167	7.00827	6.97831	8.11451	8.25139	8.15205
ENSG00000035664	DAPK2	ensembl_havana	protein_coding	3.65086	3.77268	3.7971	4.94165	5.16057	5.15524	3.69657	3.68473	3.87457	3.52223	3.60638	3.53458	3.71241	3.44578	3.30104	3.64792	3.49988	2.72477	3.14748	3.63577	3.62429	3.98267	3.48336	3.72783	3.10766
ENSG00000035681	NSMAF	ensembl_havana	protein_coding	4.97462	5.08261	4.9107	4.86808	4.70869	4.7613	5.60415	5.40369	5.33482	6.42985	6.45753	6.48439	6.3748	6.2779	6.36434	6.29685	5.90405	5.84154	5.82326	4.55752	4.80945	4.73627	5.31034	5.40058	5.22314
ENSG00000035687	ADSS	ensembl_havana	protein_coding	3.75712	3.40523	3.27201	2.82984	3.23844	2.3096	3.71689	3.55249	3.74333	3.68848	3.54524	3.79438	3.81815	4.53947	4.55657	4.43058	3.95756	3.63835	3.95134	2.71424	2.63345	3.25497	3.56032	3.72783	4.06919
ENSG00000035720	STAP1	ensembl_havana	protein_coding	6.12277	6.10142	6.18592	4.60098	4.58407	4.68484	4.9364	5.02549	4.88795	6.67986	6.67292	6.68278	6.61233	6.7758	6.83268	6.83007	5.01925	5.30413	5.3363	4.61319	4.33529	4.42361	4.82492	4.71931	4.82166
ENSG00000035862	TIMP2	ensembl_havana	protein_coding	1.40063	2.34908	1.75576	3.82387	3.55115	3.7644	2.28494	1.6311	1.67294	3.58684	3.55768	3.44104	3.5983	3.8372	3.75858	3.62564	0.971496	0.757936	0.0721935	1.91956	1.37406	1.24338	2.65109	1.842	2.40405
ENSG00000035928	RFC1	ensembl_havana	protein_coding	5.22352	5.35194	5.19678	5.1082	5.17984	5.1218	6.51267	6.49809	6.5757	6.02213	5.84704	6.00631	5.92734	6.13416	6.27579	6.23931	7.20327	7.14556	7.17323	6.19512	6.21078	6.12996	7.11849	7.11123	7.16807
ENSG00000036054	TBC1D23	ensembl_havana	protein_coding	7.75231	7.7668	7.66209	7.09275	7.03327	6.97636	7.6662	7.72305	7.67487	5.84855	5.72001	5.74351	5.58488	5.5898	5.52589	5.62704	8.10316	8.0986	8.19188	7.15582	7.13622	7.19833	7.98789	7.91556	7.9933
ENSG00000036257	CUL3	ensembl_havana	protein_coding	6.27659	6.35051	6.33652	6.05691	6.16903	6.21196	6.37561	6.38598	6.47882	7.01921	7.03167	7.01271	6.96868	6.71491	6.71844	6.65137	5.97496	6.00931	5.9123	6.048	5.97532	6.10777	5.84428	6.03611	5.92223
ENSG00000036448	MYOM2	ensembl_havana	protein_coding	2.18913	2.30254	2.73889	4.47703	4.34043	4.39606	2.38991	2.46935	1.75311	3.38362	3.7103	3.41316	3.15731	3.90237	3.7178	3.81477	2.02594	1.94236	2.47429	3.09927	2.8054	2.9474	2.96596	3.38452	2.82936
ENSG00000036530	CYP46A1	ensembl_havana	protein_coding	0.8798	1.01566	-1.34858	2.67916	2.93251	2.7457	0.949341	0.83463	-0.648988	1.98066	1.3082	1.56657	1.55613	1.08588	0.348564	1.50265	1.91491	1.38597	1.7884	1.34925	2.30695	2.12207	1.54146	2.17642	1.36223
ENSG00000036549	AC118549.1	ensembl_havana	protein_coding	6.75177	6.69711	6.69254	6.33199	6.28033	6.14932	6.64581	6.72497	6.6003	6.36071	6.24327	6.32333	6.23669	6.54458	6.56737	6.58652	6.37172	6.23808	6.3065	5.96841	5.95355	6.02559	6.05176	6.08992	6.0196
ENSG00000036565	SLC18A1	ensembl_havana	protein_coding	1.56569	1.4162	1.68705	3.32883	3.32753	2.97703	-1.12105	-1.09137	-0.648988	2.55489	2.70472	2.8105	2.89266	2.10182	2.06941	2.0294	1.35852	0.757936	0.434764	1.6624	2.16256	1.64674	0.10089	0.12579	1.66709
ENSG00000036828	CASR	ensembl_havana	protein_coding	2.86403	3.00116	3.46905	4.05564	4.24303	4.22664	2.22945	2.14129	2.03551	4.25036	4.0109	3.87834	4.17732	3.58838	3.65437	3.5329	2.62861	2.3429	2.81943	3.15034	3.27218	3.25497	2.7198	2.7447	2.22897
ENSG00000037042	TUBG2	ensembl_havana	protein_coding	0.443701	0.895366	0.853058	-0.182131	0.587678	0.292527	3.15694	2.77653	2.6934	2.59733	2.26335	2.47515	2.72877	0.723311	0.951229	0.977563	3.46088	2.58391	3.49366	1.73112	2.00209	1.57459	3.92289	4.26095	4.09495
ENSG00000037241	RPL26L1	ensembl_havana	protein_coding	5.12773	5.01205	4.92569	5.03768	4.67514	4.97969	6.51267	6.513	6.40319	3.25699	3.41459	3.34101	3.48727	4.83482	4.71521	4.70482	7.46212	7.4031	7.42597	5.4212	5.36584	5.46161	7.36097	7.3642	7.29852
ENSG00000037474	NSUN2	ensembl_havana	protein_coding	2.23888	2.15316	1.75576	1.84172	2.05235	1.68157	2.5343	2.56398	2.27158	1.69826	1.80201	1.9625	1.50638	2.41421	2.22303	1.92379	2.69732	1.94236	2.62239	1.25905	0.721984	1.14716	3.17618	2.93315	2.56017
ENSG00000037637	FBXO42	ensembl_havana	protein_coding	5.43038	5.47771	5.54624	5.97572	6.01394	6.05123	5.20448	5.37787	5.15468	6.07564	6.08043	5.99695	5.9988	5.15818	5.12311	5.11786	5.97496	5.89469	5.77659	6.21924	6.226	6.28212	5.88225	5.86918	5.74645
ENSG00000037749	MFAP3	ensembl_havana	protein_coding	6.17162	6.03536	6.08605	5.97032	5.88487	5.96495	6.10199	6.1083	6.09248	4.72242	4.80463	4.66146	4.65363	4.94497	5.05106	5.02302	6.42334	6.45079	6.43727	5.36825	5.17829	5.03402	6.2622	6.08992	6.22605
ENSG00000037757	MRI1	ensembl_havana	protein_coding	2.28698	1.92639	2.30678	2.25083	2.2476	1.4548	3.03276	2.69523	3.46252	1.01237	0.822773	1.51504	1.40141	1.93388	2.06941	2.41443	3.61091	3.52732	3.53163	2.13774	2.05759	2.17183	4.1639	4.08662	4.09495
ENSG00000037897	METTL1	ensembl_havana	protein_coding	2.46476	2.34908	2.51932	1.33724	1.55853	1.4548	4.04084	4.03791	3.90998	2.16123	1.71586	2.20941	1.86331	3.53067	3.24473	3.68071	5.77488	6.05673	5.91947	4.01221	4.24256	4.02389	6.19138	6.14816	6.29991
ENSG00000038002	AGA	ensembl_havana	protein_coding	3.47518	3.66642	3.67822	3.2419	3.37845	3.17633	5.52569	5.59513	5.53518	4.51671	4.49115	4.465	4.36349	5.43795	5.71909	5.63821	6.2962	6.47093	6.21028	4.7353	4.61044	4.89281	6.3942	6.25213	6.24344
ENSG00000038219	BOD1L1	ensembl_havana	protein_coding	5.92039	5.91677	5.886	5.13257	5.2859	5.26872	6.14761	6.20325	6.30021	5.92135	6.10182	6.06572	6.0189	6.30913	6.30362	6.28268	6.12592	5.97446	5.76069	5.55515	5.37133	5.4962	5.80529	5.83019	5.76261
ENSG00000038274	MAT2B	ensembl_havana	protein_coding	7.47712	7.35836	7.45168	6.48935	6.50892	6.54677	7.90298	7.7992	7.91707	4.80622	4.89561	4.89103	4.9841	6.46053	6.51923	6.48187	8.49566	8.5207	8.38831	7.77195	7.80894	7.77451	8.59332	8.60326	8.58368
ENSG00000038295	TLL1	ensembl_havana	protein_coding	5.17961	5.1099	5.26908	5.67419	5.75279	5.74099	3.67596	3.43219	3.64169	6.25533	6.28127	6.24247	6.15024	5.7702	5.75733	5.84522	4.28228	4.14399	4.05925	5.43156	5.4512	5.42104	3.95175	4.13861	3.78256
ENSG00000038382	TRIO	ensembl_havana	protein_coding	5.47777	5.63155	5.57029	6.32143	6.35003	6.33588	4.97065	5.12198	4.91434	6.9203	6.86654	6.90548	6.85029	5.82164	5.83804	5.77356	5.20769	4.82989	5.06574	5.63353	5.53668	5.59525	5.17005	5.14498	4.67565
ENSG00000038427	VCAN	ensembl_havana	protein_coding	4.55099	4.7161	4.63784	4.87387	5.02863	5.1833	2.96641	2.56398	2.9866	5.45747	5.25764	5.1787	5.3083	5.28228	5.33346	5.26927	3.37958	3.44825	3.45466	4.76018	5.04047	4.83993	3.70293	3.65829	3.57855
ENSG00000038532	CLEC16A	ensembl_havana	protein_coding	4.90698	4.96799	4.94788	5.60968	5.71035	5.63661	4.88345	5.03379	4.91434	5.46322	5.62275	5.5776	5.59384	5.54385	5.58944	5.55812	5.25405	5.39126	5.57318	4.98081	4.95538	4.87038	5.365	5.30143	5.28039
ENSG00000038945	MSR1	ensembl_havana	protein_coding	6.03748	5.96239	5.97155	6.58429	6.58678	6.60325	4.27812	4.23775	4.19471	6.8779	6.8827	6.91048	6.99598	6.70059	6.56881	6.57493	5.11026	4.89096	5.15358	6.38833	6.4705	6.4146	4.69441	4.73629	4.82166
ENSG00000039068	CDH1	ensembl_havana	protein_coding	3.49579	3.29067	3.67822	5.27511	5.46934	5.28175	2.78584	2.69523	2.9866	3.83753	4.03779	4.19721	4.02664	3.12541	3.15592	3.13571	7.60533	7.59427	7.62569	6.7068	6.71445	6.68043	7.88506	7.72464	7.78948
ENSG00000039139	DNAH5	ensembl_havana	protein_coding	4.71818	4.61498	4.68264	5.69725	5.77196	5.84712	3.65506	3.55249	3.85654	6.02213	5.97078	6.12922	6.06258	5.43795	5.42181	5.50418	3.81022	3.48833	3.8942	5.17213	5.1143	5.22287	3.83269	4.55684	4.30819
ENSG00000039319	ZFYVE16	ensembl_havana	protein_coding	5.34776	5.45129	5.46135	4.88539	4.91249	4.8339	5.17541	5.2697	5.16937	4.68356	4.69631	4.86554	4.7794	4.50991	4.7711	4.6396	4.47073	4.43806	4.44475	4.56695	4.18142	4.20207	3.44328	3.65829	4.12026
ENSG00000039523	RIPOR1	ensembl_havana	protein_coding	2.08416	1.58126	1.6149	2.1008	2.63032	2.7457	3.12688	2.51744	2.37655	2.41954	2.43496	2.42018	2.3317	1.32195	1.20839	0.143573	3.81022	3.83766	4.08502	3.17522	3.17516	2.76492	4.80923	4.28422	4.86723
ENSG00000039537	C6	ensembl_havana	protein_coding	3.94869	4.19835	3.8452	4.32461	4.34043	4.32227	2.99997	2.85349	3.2579	5.13626	4.96729	5.11522	5.08923	5.06367	5.09551	5.03152	3.05242	3.8063	3.95134	4.77653	4.52442	4.49376	3.48336	3.29572	3.10766
ENSG00000039560	RAI14	ensembl_havana	protein_coding	4.03572	4.14659	4.30104	5.60272	5.48492	5.55305	3.18638	3.06244	2.95305	5.27997	5.25	5.31676	5.29004	4.81562	4.8249	4.92607	3.6461	3.77424	3.09773	4.72692	4.67396	4.5792	4.11371	4.28422	3.7505
ENSG00000039600	SOX30	ensembl_havana	protein_coding	2.83197	2.56163	2.30678	2.98779	2.97724	2.88889	1.415	0.0461344	1.18751	2.59733	2.40774	2.36304	2.616	3.10973	3.14057	3.27106	1.35852	1.38597	1.17173	2.60863	2.39576	2.31155	2.04842	2.44772	2.40405
ENSG00000039650	PNKP	ensembl_havana	protein_coding	1.31043	0.459267	1.68705	1.33724	1.55853	0.758191	2.22945	2.69523	2.21608	1.91507	1.47485	1.9625	1.78201	2.25224	1.61604	1.72854	2.82565	1.82207	2.81943	2.37094	2.11103	1.71545	2.84812	2.36283	2.9472
ENSG00000040199	PHLPP2	ensembl_havana	protein_coding	4.23275	4.24832	4.32385	5.31825	5.268	5.36985	4.19365	4.34825	3.99487	4.99263	4.71308	4.91608	4.7794	4.37866	4.325	4.32391	5.0976	5.11229	5.20148	4.95231	4.99855	4.92943	5.2419	5.23132	5.25776
ENSG00000040275	SPDL1	ensembl_havana	protein_coding	5.01087	4.89144	4.90314	3.63208	3.7576	3.98236	7.08352	6.98651	7.02243	2.71762	2.10288	2.55386	2.35999	4.09785	3.98169	4.00803	7.4695	7.41874	7.36944	6.2605	6.36721	6.20954	7.56383	7.59805	7.44093
ENSG00000040341	STAU2	ensembl_havana	protein_coding	6.98832	6.92927	7.13926	6.7143	6.67259	6.63407	7.06581	7.04921	7.09729	6.22182	6.21607	6.25626	6.21168	6.51215	6.45399	6.51255	6.84281	6.91505	6.96701	6.27783	6.25892	6.11732	6.67508	6.64711	6.81587
ENSG00000040487	PQLC2	ensembl_havana	protein_coding	1.00009	0.459267	0.853058	1.93335	1.96619	2.20399	1.415	1.11026	0.935975	2.9966	3.22487	3.26506	3.07437	2.62745	2.51254	2.5858	0.440981	0.757936	0.72427	1.59025	1.37406	0.537111	0.46346	0.48836	1.18166
ENSG00000040531	CTNS	ensembl_havana	protein_coding	4.86799	4.87563	4.84913	4.55122	4.61978	4.61789	5.07666	5.14512	5.21961	1.24369	1.62423	1.84221	1.45485	2.25224	2.30792	2.27822	4.70568	4.19332	4.61357	3.75606	3.50958	3.56531	4.39157	4.39525	4.58765
ENSG00000040633	PHF23	ensembl_havana	protein_coding	4.5009	4.66182	4.2895	3.85935	3.89219	3.75196	4.83779	4.77158	4.71858	1.24369	1.42141	1.56657	1.09975	2.48885	2.71262	2.51483	5.45593	5.23514	5.41966	4.49961	4.55367	4.54185	5.31034	5.18262	5.25776
ENSG00000040731	CDH10	ensembl_havana	protein_coding	4.86799	4.7161	5.06082	5.2033	5.22691	5.19713	3.40251	3.2732	3.23016	5.19961	5.46663	5.55226	5.53613	5.39977	5.34019	5.32218	3.6461	3.60229	3.70778	4.76838	5.18453	4.80094	3.35962	3.50826	3.15741
ENSG00000040933	INPP4A	ensembl_havana	protein_coding	3.47518	4.00843	3.76412	4.1446	4.3232	4.34729	3.94073	4.20875	4.25102	4.2099	3.97426	3.95768	4.03543	4.03282	3.78843	3.9554	5.11026	5.21139	5.11659	4.19359	4.30121	4.15337	5.35423	5.54244	5.43968
ENSG00000041353	RAB27B	ensembl_havana	protein_coding	11.0905	11.0999	11.0727	10.1606	10.1709	10.1403	10.8118	10.8023	10.8026	5.26688	5.44671	5.4869	5.41664	5.92382	5.92347	6.03892	7.66659	7.73418	7.74361	5.85367	5.74118	5.82251	6.76318	6.92761	6.75253
ENSG00000041515	MYO16	ensembl_havana	protein_coding	5.69831	5.89733	5.90125	6.67336	6.59038	6.74805	4.63917	4.53507	4.57156	6.75207	6.80918	6.87643	6.90771	6.52698	6.50432	6.48032	4.67194	4.49818	4.95833	6.21324	6.0995	6.11732	4.88599	5.11934	5.13896
ENSG00000041802	LSG1	ensembl_havana	protein_coding	4.81157	5.01926	4.88792	4.44625	4.28812	4.24451	5.67856	5.5496	5.5238	4.19616	4.01992	4.17247	4.10394	4.96253	5.08352	5.03575	5.64174	5.61592	5.76069	4.39761	4.21841	4.10297	5.86718	5.82226	5.93655
ENSG00000041880	PARP3	ensembl_havana	protein_coding	0.748555	0.764122	0.416959	0.158906	0.0312847	-0.929865	2.82381	2.77653	2.32502	2.75559	2.68217	2.60405	2.46791	3.36882	3.39458	3.54482	1.91491	1.54643	1.7884	0.697169	0.030106	0.681501	2.7198	2.7447	2.48422
ENSG00000041982	TNC	ensembl_havana	protein_coding	3.51611	3.73813	3.48937	4.66252	4.6615	4.45863	2.28494	2.60907	2.47439	4.34055	4.50406	4.43758	4.32813	4.12151	4.07346	4.33082	2.40034	2.3429	2.30923	3.54326	4.06438	3.83608	3.17618	3.24917	2.76662
ENSG00000041988	THAP3	ensembl_havana	protein_coding	3.2266	3.44862	3.19986	3.11065	2.45162	2.7457	4.80969	4.70044	4.9056	2.46608	2.72691	2.44793	2.70691	3.69732	3.97306	3.80489	5.05896	5.19937	5.28165	4.52885	4.56329	4.56995	6.16081	5.92206	6.0196
ENSG00000042062	RIPOR3	ensembl_havana	protein_coding	5.42502	5.69598	5.4767	5.81335	5.84318	5.9405	5.39307	5.34493	5.44754	4.79714	4.61533	4.7365	4.81048	4.291	4.29758	4.40465	5.8218	5.65165	5.76069	5.29069	5.21536	5.19908	6.03163	6.10307	5.96477
ENSG00000042088	TDP1	ensembl_havana	protein_coding	5.37026	5.25139	5.42489	4.83876	4.92396	4.94733	6.94181	6.92098	6.85086	4.11086	4.19732	4.24543	4.398	4.88174	4.7958	4.95317	6.5355	6.61818	6.6507	5.4922	5.46152	5.53474	6.73855	6.72145	6.78454
ENSG00000042286	AIFM2	ensembl_havana	protein_coding	2.1376	2.30254	2.00192	2.89966	3.50606	3.23113	2.11161	1.5409	1.58805	2.41954	2.37999	2.17662	2.24335	2.60526	2.33514	2.27822	5.75084	5.77829	5.57318	4.97374	5.01966	5.05406	6.6664	6.6913	6.63452
ENSG00000042304	C2orf83	ensembl_havana	protein_coding	1.7825	1.326	1.6149	2.25083	2.35321	2.69463	1.31191	0.287143	0.791585	2.55489	2.72691	2.24148	2.41496	1.02029	0.951229	1.59729	1.66337	2.15649	1.3523	2.28213	2.21231	2.82834	-0.384537	-0.359636	0.444695
ENSG00000042317	SPATA7	ensembl_havana	protein_coding	3.2751	3.19198	2.92941	3.87098	3.86863	3.72676	3.09618	2.96174	3.05145	4.31535	4.59134	4.44449	4.50321	4.78138	4.82009	4.84642	4.09124	3.67354	3.8942	4.10575	4.31266	3.85143	4.00778	4.21325	4.30819
ENSG00000042429	MED17	ensembl_havana	protein_coding	1.31043	0.895366	0.973353	1.12043	0.988216	0.854406	0.463914	0.97902	1.40164	-0.0517645	-1.98458	-0.806887	-0.62607	-1.59862	-0.946892	-0.920558	0.971496	0.998944	0.72427	0.211742	-0.500409	0.681501	0.752966	1.4059	0.444695
ENSG00000042445	RETSAT	ensembl_havana	protein_coding	3.20173	3.16622	3.12391	2.0195	1.9211	2.34315	2.93206	2.92655	3.08282	-0.341271	-0.0585825	-0.178856	0.802773	2.73358	2.51254	2.53887	3.74679	3.89842	3.74057	1.7967	1.82152	1.14716	3.02146	3.46818	3.50359
ENSG00000042493	CAPG	ensembl_havana	protein_coding	5.29582	5.04069	5.17812	4.00374	4.19649	4.04487	4.34493	4.41325	4.40784	5.55758	5.38523	5.54586	5.49207	6.04833	6.05822	6.01982	5.48538	5.40179	5.38896	4.62226	4.74329	4.56065	3.92289	3.54725	3.81393
ENSG00000042781	USH2A	ensembl_havana	protein_coding	6.57662	6.66987	6.5426	7.28765	7.2182	7.27035	5.40565	5.19773	5.22665	7.53661	7.56578	7.63266	7.60016	7.31555	7.31435	7.29288	5.90405	6.02982	5.82326	7.14327	7.02228	7.0615	5.90456	5.65383	5.83319
ENSG00000042813	ZPBP	ensembl_havana	protein_coding	5.3249	5.23908	5.22734	5.88969	6.10495	5.81758	3.49954	3.57539	3.38915	6.12724	6.10182	6.12277	5.99654	5.54385	5.51105	5.66304	4.67194	4.69938	4.36287	5.60635	5.59879	5.76694	3.76927	4.08662	4.09495
ENSG00000042832	TG	ensembl_havana	protein_coding	7.28919	7.30476	7.28442	6.39982	6.41651	6.23672	7.10102	7.07153	7.16662	5.63601	5.6316	5.61479	5.70829	7.7107	7.81798	7.73928	5.58847	5.57928	5.77659	4.42897	4.53424	4.10297	5.31034	5.28998	4.98213
ENSG00000042980	ADAM28	ensembl_havana	protein_coding	3.55591	3.72053	3.50941	3.73753	3.86863	3.60757	2.57939	2.36806	2.65218	7.22436	7.21656	7.34147	7.25798	7.39452	7.42538	7.44298	2.88577	2.2527	2.39412	3.82055	4.20618	4.07709	3.3159	2.52789	3.00269
ENSG00000043039	BARX2	ensembl_havana	protein_coding	3.01445	2.81475	2.92941	4.39882	4.34043	4.48141	1.84243	1.94425	1.75311	3.81972	3.7103	3.9673	3.73419	2.77394	2.77359	2.79992	2.40034	2.15649	1.7884	3.17522	3.01617	3.15955	2.42282	2.60384	2.40405
ENSG00000043093	DCUN1D1	ensembl_havana	protein_coding	4.40609	4.48555	4.53407	3.71188	3.85671	3.78895	4.27812	4.3078	4.18028	3.98865	3.68784	3.8578	3.89749	2.97773	3.31478	3.18225	4.56568	4.8454	4.84227	4.1314	4.09122	4.07709	4.55092	4.59456	4.58765
ENSG00000043143	JADE2	ensembl_havana	protein_coding	1.48552	1.65721	2.00192	2.82984	2.90961	2.7457	2.66555	2.65279	2.88351	2.16123	2.06853	1.79977	2.18128	2.99491	2.71262	2.41443	1.79462	2.50796	2.39412	1.59025	1.68722	1.90389	1.68585	2.07332	2.22897
ENSG00000043462	LCP2	ensembl_havana	protein_coding	7.05234	6.98006	7.02037	6.41182	6.38157	6.36883	7.72004	7.69979	7.75128	5.6811	5.77431	5.7181	5.81432	6.23518	6.23843	6.28978	4.90768	5.2815	5.09139	2.7478	2.92958	3.40813	4.49321	4.21325	4.09495
ENSG00000043514	TRIT1	ensembl_havana	protein_coding	4.96726	4.7161	4.93312	4.70214	4.73498	4.41985	5.62042	5.66084	5.77007	4.15414	4.08151	3.98635	4.00888	5.0013	4.87213	4.91233	7.08323	7.02472	6.85168	5.62903	5.62199	5.53474	7.10892	7.17486	7.10924
ENSG00000044090	CUL7	ensembl_havana	protein_coding	2.37861	2.09972	2.39559	1.79362	2.31886	2.20399	3.27127	3.12586	3.05145	2.27016	2.51367	2.47515	2.68472	3.84669	3.79825	3.69147	2.55646	2.05339	1.7884	0.948708	1.88426	1.33358	2.90824	2.7447	2.70103
ENSG00000044115	CTNNA1	ensembl_havana	protein_coding	7.81208	7.83175	7.82285	7.67958	7.60069	7.6243	8.3911	8.4318	8.41441	7.16388	7.11923	7.218	7.15982	7.28359	7.24069	7.28668	8.68838	8.69992	8.75418	8.32548	8.34613	8.36031	8.86386	8.96904	8.95381
ENSG00000044446	PHKA2	ensembl_havana	protein_coding	3.91848	3.59097	3.73038	3.79972	3.78303	4.04487	4.61772	4.86747	4.57156	4.5495	4.49115	4.51832	4.3843	4.29793	4.04076	4.35133	4.06547	4.24102	4.03302	3.4444	3.89191	3.82057	4.30476	4.39525	4.16959
ENSG00000044459	CNTLN	ensembl_havana	protein_coding	6.03748	6.04246	6.04889	6.30437	6.3878	6.28499	5.90796	5.93764	5.81278	6.54001	6.64259	6.55943	6.52133	6.43716	6.5515	6.5171	5.89677	5.81026	5.93372	6.20421	6.17359	6.27075	5.90456	5.94414	5.80225
ENSG00000044524	EPHA3	ensembl_havana	protein_coding	5.70718	5.67787	5.74101	6.09957	6.07439	6.08385	3.94073	3.84409	3.72357	6.26852	6.35971	6.26409	6.23095	5.92606	6.04798	6.03258	4.47073	4.43806	4.29826	5.93603	5.87076	5.795	4.39157	4.5376	4.35159
ENSG00000046604	DSG2	ensembl_havana	protein_coding	2.98559	2.7812	2.63328	3.36219	3.42764	3.38403	2.48776	2.20141	2.03551	5.2269	5.28408	5.29783	5.39288	5.8852	5.89174	5.88563	4.06547	3.63835	3.8942	3.48476	3.31835	3.366	4.2124	3.91835	3.78256
ENSG00000046647	GEMIN8	ensembl_havana	protein_coding	1.21422	0.764122	0.721814	0.554835	0.0312847	0.423772	1.51122	1.34159	1.96992	2.27016	2.48791	2.5281	2.56831	2.43952	2.36186	2.0294	0.0784114	1.54643	0.965278	1.05974	1.08455	1.24338	2.7198	1.842	1.5227
ENSG00000046651	OFD1	ensembl_havana	protein_coding	5.97279	5.95864	5.89745	5.35185	5.35533	5.17401	6.22058	6.25736	6.31019	5.91297	5.90416	5.86682	5.95774	5.71427	5.90315	5.77609	5.47563	5.18725	5.62678	5.02937	5.17829	5.0205	5.2419	5.09322	5.39889
ENSG00000046653	GPM6B	ensembl_havana	protein_coding	4.89927	5.08948	4.91821	4.925	5.01796	5.1121	4.50539	4.3876	4.42017	5.85731	5.84197	5.91732	5.93441	4.9361	4.91335	4.92607	3.4208	3.74145	3.8942	4.33276	4.00915	4.33903	3.52235	3.65829	3.96127
ENSG00000046889	PREX2	ensembl_havana	protein_coding	5.01087	4.93786	5.07433	6.00769	5.90527	5.75974	3.81441	3.52922	3.38915	6.76841	6.82084	6.78421	6.76029	6.76833	6.7377	6.68003	4.11655	3.98501	4.23062	5.19055	5.50709	5.38985	4.11371	4.0599	3.93298
ENSG00000047056	WDR37	ensembl_havana	protein_coding	4.86006	4.89928	4.99127	4.83876	4.75439	4.98502	5.55984	5.35819	5.28175	4.95233	4.82535	4.83959	5.00665	4.86782	4.84871	4.72592	5.21942	5.39126	5.17773	4.63128	4.30121	4.29481	4.69441	4.88068	4.80615
ENSG00000047188	YTHDC2	ensembl_havana	protein_coding	5.20486	5.21415	5.36567	5.01689	5.20357	5.01655	4.67077	4.87672	4.67808	5.41658	5.63454	5.59941	5.50796	4.98849	4.98385	4.86556	5.44598	5.41225	5.4095	5.04969	5.08789	5.09976	4.84043	4.78604	5.06267
ENSG00000047230	CTPS2	ensembl_havana	protein_coding	4.82791	4.85964	4.88024	4.83876	4.91249	4.78591	5.06878	5.26266	5.15468	5.31853	5.28033	5.14519	5.32275	5.83124	5.96545	5.86199	5.6242	5.41225	5.38896	4.40814	4.75173	4.83222	5.51754	5.5899	5.15129
ENSG00000047315	POLR2B	ensembl_havana	protein_coding	7.11363	7.0679	7.0952	6.30007	6.26688	6.20285	7.74623	7.69065	7.68001	6.25533	6.27751	6.29114	6.19999	5.76771	5.81405	5.77356	8.17117	8.13534	8.2414	6.6613	6.54277	6.62346	7.97916	7.95052	7.92492
ENSG00000047346	FAM214A	ensembl_havana	protein_coding	4.79503	4.75118	4.74312	4.56561	4.43968	4.45096	3.71689	4.00456	4.15099	5.15058	5.23459	5.04429	5.20292	4.90464	4.8249	4.93516	3.77885	3.52732	3.49366	4.34377	4.06438	4.19005	3.56032	3.69347	3.61462
ENSG00000047365	ARAP2	ensembl_havana	protein_coding	5.41963	5.25139	5.30391	5.90675	5.92824	5.9405	3.67596	3.95302	3.97829	7.09336	7.06145	6.9691	7.07063	6.72524	6.70416	6.7344	5.2426	4.97798	4.94432	5.81858	5.71984	5.7342	4.79338	4.70214	4.82166
ENSG00000047410	TPR	ensembl_havana	protein_coding	6.92894	6.91966	6.9634	6.15296	6.17624	6.04359	7.84992	7.84114	7.85257	7.00942	6.99784	7.02197	7.05773	7.6805	7.67682	7.62809	7.7838	7.71952	7.80884	6.70466	6.57641	6.61224	7.34202	7.19034	7.25919
ENSG00000047457	CP	ensembl_havana	protein_coding	4.04972	4.22355	4.33512	4.40683	4.48685	4.62472	3.77619	3.62013	3.59894	4.73198	4.80463	4.58855	4.65933	4.46131	4.4423	4.42414	3.81022	3.92786	3.63988	4.45967	4.41182	4.24919	4.06172	3.88829	4.04295
ENSG00000047578	KIAA0556	ensembl_havana	protein_coding	4.71818	4.59581	4.84125	5.90108	5.84921	5.90443	4.52857	4.82032	4.8968	5.15058	4.99499	4.86039	4.92852	4.71556	4.81526	4.72067	4.7709	4.66483	5.27046	4.64024	4.71768	4.65987	4.43309	4.91089	4.86723
ENSG00000047579	DTNBP1	ensembl_havana	protein_coding	5.20486	5.47247	5.19678	5.42865	5.49649	5.55663	5.51413	5.46015	5.50655	5.73436	5.79284	5.69802	5.79113	6.26557	6.21298	6.18702	5.29896	5.34835	5.02639	4.69287	4.96991	5.05406	5.10732	5.17018	5.07567
ENSG00000047617	ANO2	ensembl_havana	protein_coding	5.46215	5.4672	5.4354	6.1719	6.21645	6.15169	4.96216	4.59233	4.92304	5.07	5.22292	5.20332	5.21845	4.90918	4.96654	4.8608	4.47073	4.21737	4.15966	4.9451	5.06776	5.04073	4.64226	4.73629	4.56939
ENSG00000047621	C12orf4	ensembl_havana	protein_coding	3.0977	2.7812	3.24836	1.69234	1.82646	1.78285	3.54571	3.70564	3.72357	-0.703841	-0.60607	-0.565879	-1.15659	1.93388	1.7022	1.72854	4.16587	4.11868	3.70778	2.7478	2.51949	2.76492	4.035	4.2373	4.01624
ENSG00000047634	SCML1	ensembl_havana	protein_coding	5.7804	5.81682	5.77451	5.0784	4.82952	4.96899	6.23826	6.18847	6.18571	4.05105	4.06418	4.0237	4.04418	3.68679	3.81768	3.84401	5.45593	5.32641	5.3363	3.38167	3.40648	3.7404	5.04173	4.73629	5.23477
ENSG00000047644	WWC3	ensembl_havana	protein_coding	5.82994	5.75335	5.62182	5.40483	5.35956	5.22888	5.4729	5.4966	5.42935	4.26359	4.41117	4.27671	4.31373	3.24508	3.0283	3.15139	5.48538	5.40179	5.3363	5.83428	5.96448	5.91672	5.39682	5.40058	5.41943
ENSG00000047648	ARHGAP6	ensembl_havana	protein_coding	7.94167	7.93738	7.92894	7.35961	7.41295	7.34987	7.62647	7.59163	7.6278	6.44155	6.47403	6.5175	6.4242	5.83839	5.70612	5.74801	5.1598	5.08641	5.10404	5.07634	4.96266	5.22287	4.67724	4.59456	4.64109
ENSG00000047662	FAM184B	ensembl_havana	protein_coding	5.31334	5.34622	5.52671	5.23965	5.33828	5.37392	4.38357	4.34825	4.39541	5.19271	5.23071	5.22754	5.20682	4.291	4.48546	4.33082	3.77885	3.83766	4.11033	4.39761	4.58233	4.5792	4.88599	5.15764	5.12652
ENSG00000047849	MAP4	ensembl_havana	protein_coding	5.86601	5.58855	5.76621	6.55754	6.64339	6.58759	5.94289	5.84645	5.92952	6.47037	6.45919	6.37483	6.43587	6.31769	6.26699	6.25573	6.68257	6.78835	6.6848	5.92873	5.92399	5.94918	6.47095	6.49585	6.40147
ENSG00000047932	GOPC	ensembl_havana	protein_coding	4.20799	4.13336	4.24239	3.37858	3.53628	3.31806	3.29849	3.35489	3.01939	3.98865	3.84831	4.03289	4.12057	3.27351	3.15592	3.25664	3.53784	3.52732	3.53163	3.09927	3.36309	3.2317	2.90824	2.27263	2.40405
ENSG00000047936	ROS1	ensembl_havana	protein_coding	2.33352	1.86366	2.11086	2.56919	2.54373	2.408	0.644486	0.0461344	0.63112	2.9966	2.85336	3.0283	2.8534	3.59965	3.47019	3.3682	1.17795	0.10586	1.51277	2.67989	2.2604	2.518	1.8171	1.71075	2.76662
ENSG00000048028	USP28	ensembl_havana	protein_coding	4.09095	3.93405	3.99483	4.74703	4.50224	4.59718	4.07272	3.86283	4.05936	4.40169	4.71308	4.61938	4.63059	4.6247	4.59649	4.71012	4.61978	4.93513	4.55946	4.11863	4.23053	4.3281	4.56966	4.57582	4.41432
ENSG00000048052	HDAC9	ensembl_havana	protein_coding	7.48488	7.47968	7.36498	7.92116	7.93782	7.92292	6.3788	6.31292	6.20365	8.19227	8.2045	8.21624	8.2288	8.26402	8.26411	8.26499	6.18694	6.29568	6.26765	7.56753	7.54459	7.51138	6.07161	6.06327	6.0594
ENSG00000048140	TSPAN17	ensembl_havana	protein_coding	-2.0588	-3.6282	-3.6705	-2.50406	-0.886253	-0.39935	0.257463	-0.243372	-1.13441	-3.5112	-1.98458	-1.45896	-2.74155	1.32195	1.01994	0.905413	3.4208	3.89842	3.70778	2.6447	2.66952	2.9474	4.30476	4.28422	4.69262
ENSG00000048162	NOP16	ensembl_havana	protein_coding	5.31913	5.27569	5.43016	4.56561	4.44765	4.53321	7.06383	7.15371	7.11446	4.98466	4.94379	4.7081	4.8999	5.58413	5.42181	5.63264	8.731	8.75742	8.68111	6.7426	6.63002	6.63015	8.84476	8.78349	8.72753
ENSG00000048342	CC2D2A	ensembl_havana	protein_coding	3.93367	3.99386	3.81331	5.03251	5.06536	4.96361	3.52281	3.48152	3.2579	4.96858	5.12603	4.98398	4.9841	5.00977	4.93575	5.09372	3.714	3.22924	3.49366	4.26485	3.81348	4.28354	3.17618	3.15133	3.10766
ENSG00000048392	RRM2B	ensembl_havana	protein_coding	5.47777	5.46192	5.45103	4.70214	4.55485	4.84565	5.19002	5.05023	4.99898	4.4718	4.43832	4.48523	4.45157	4.18274	4.29064	4.26747	5.04584	4.89096	5.12902	4.59487	4.50459	4.51319	4.60642	4.41647	4.94011
ENSG00000048405	ZNF800	ensembl_havana	protein_coding	4.19544	4.41072	4.41165	3.93888	3.94945	4.0035	5.15321	5.05838	5.0944	3.87251	4.01992	4.22954	4.10394	4.16008	4.17488	4.18606	5.01925	4.89096	5.28165	3.77246	3.76429	3.86661	4.30476	4.32966	4.3728
ENSG00000048471	SNX29	ensembl_havana	protein_coding	6.13924	6.26814	6.09933	6.76818	6.7648	6.70515	5.69913	5.57254	5.73595	6.06812	6.14984	6.09233	6.00329	5.66683	5.6367	5.5284	5.25405	5.31531	5.60023	5.57865	5.43557	5.5252	5.50785	5.50331	5.51794
ENSG00000048540	LMO3	ensembl_havana	protein_coding	3.07048	2.94166	2.83729	3.9499	3.99367	3.80108	1.60142	2.01297	1.75311	3.62836	3.58223	3.37031	3.32454	3.39493	3.42023	3.56838	2.22525	3.02643	2.21903	3.31608	3.4277	3.85143	2.33793	2.36283	1.91863
ENSG00000048544	MRPS10	ensembl_havana	protein_coding	4.65545	4.50623	4.43278	3.81185	3.78303	3.80108	5.3676	5.3248	5.42935	1.91507	1.57613	2.14307	1.90231	2.92494	3.01153	2.83918	6.13214	6.30132	6.18072	4.64915	4.40113	4.28354	5.89716	6.14816	5.98558
ENSG00000048545	GUCA1A	ensembl_havana	protein_coding	-0.836407	-0.820841	0.0299361	1.6389	1.87456	1.39206	-0.635622	0.674166	0.63112	1.61809	0.217052	1.01908	0.428377	-2.08404	-2.0844	-1.21006	1.91491	1.94236	-1.1502	0.392315	0.030106	-0.903461	2.24773	2.07332	2.48422
ENSG00000048649	RSF1	ensembl_havana	protein_coding	5.26012	5.01205	5.02646	4.68906	4.65463	4.66508	5.0368	5.33825	4.99898	4.31535	4.52954	4.51176	4.52836	4.76646	4.66782	4.52389	4.63738	4.26429	4.64854	4.05304	4.35757	4.3281	4.39157	4.61306	4.56939
ENSG00000048707	VPS13D	ensembl_havana	protein_coding	6.01623	6.08777	6.01073	6.73673	6.80878	6.6873	5.5542	5.2767	5.41094	6.42985	6.50647	6.47431	6.50083	6.48201	6.43838	6.45685	6.51185	6.68005	6.81366	6.35606	6.29401	6.32398	6.91742	6.85953	6.94896
ENSG00000048740	CELF2	ensembl_havana	protein_coding	9.23295	9.26112	9.24182	8.506	8.50009	8.52706	9.21546	9.23259	9.25468	8.92369	8.86545	8.91188	8.87117	8.8275	8.78211	8.84386	8.16815	8.0986	8.15282	6.88134	6.8833	6.74964	7.2893	7.27409	7.25062
ENSG00000048828	FAM120A	ensembl_havana	protein_coding	5.19859	5.18879	5.35464	4.60098	4.76719	4.72358	5.97698	6.02757	6.04549	5.1218	5.1385	5.20739	5.10185	5.27878	5.44073	5.50418	6.5308	6.63166	6.6507	5.39496	5.22751	5.28071	6.61772	6.53518	6.58083
ENSG00000048991	R3HDM1	ensembl_havana	protein_coding	6.97187	6.98375	6.94329	6.64145	6.60827	6.66093	7.31608	7.31547	7.32911	6.96149	6.83751	6.90423	6.95831	7.28795	7.28586	7.35937	7.56912	7.57812	7.46819	6.6788	6.76325	6.72068	7.26076	7.22683	7.17413
ENSG00000049167	ERCC8	ensembl_havana	protein_coding	5.40336	5.35194	5.36567	4.89682	4.53254	4.74256	5.98538	5.62836	5.89901	4.69338	4.7783	4.5634	4.6763	5.5898	5.69565	5.59012	6.54018	6.65825	6.64205	5.30767	5.37133	5.15646	6.46095	6.48083	6.32189
ENSG00000049192	ADAMTS6	ensembl_havana	protein_coding	5.98741	6.02465	6.10593	6.57187	6.59577	6.49733	4.69145	4.67946	4.59351	6.65497	6.74674	6.84547	6.68122	6.29186	6.36929	6.25754	5.19587	5.03321	5.37858	6.2807	6.30838	6.3046	5.08144	5.15764	4.91139
ENSG00000049239	H6PD	ensembl_havana	protein_coding	2.18913	2.15316	2.39559	2.89966	2.9991	2.91144	0.644486	1.11026	1.06722	2.59733	2.77031	2.93335	2.41496	3.8372	3.92907	3.82458	2.69732	2.72477	2.6911	1.91956	2.35203	1.84377	3.17618	2.81029	2.88948
ENSG00000049245	VAMP3	ensembl_havana	protein_coding	5.72037	5.72274	5.70236	4.93057	4.70205	5.1218	6.90464	6.89845	6.95834	4.67368	4.7836	4.86554	4.93323	5.38356	5.26787	5.3799	6.83521	6.74352	6.81751	5.5504	5.71121	5.54421	7.15927	7.08496	7.09973
ENSG00000049246	PER3	ensembl_havana	protein_coding	5.7507	5.49334	5.74101	5.38468	5.44167	5.35348	6.30689	6.48606	6.42171	4.60255	4.67363	4.41668	4.53458	4.59684	4.61882	4.67258	4.34787	4.57463	4.52223	4.74364	5.04734	4.99309	5.47841	5.20718	5.25776
ENSG00000049247	UTS2	ensembl_havana	protein_coding	4.95243	4.84348	4.75156	4.35806	4.4236	4.26215	5.67337	5.64469	5.77967	3.08872	2.61235	2.57917	2.68472	2.92494	3.18613	3.07122	3.57484	3.36459	2.99276	3.97019	3.81348	3.82057	4.79338	4.64935	4.53216
ENSG00000049249	TNFRSF9	ensembl_havana	protein_coding	2.08416	2.15316	0.973353	3.50344	3.3447	3.50754	1.31191	1.11026	0.00308903	2.82865	2.79152	3.0283	3.02222	1.78385	2.22303	2.12781	0.730488	1.69082	1.7884	1.85944	2.05759	2.31155	1.8171	1.22533	1.36223
ENSG00000049323	LTBP1	ensembl_havana	protein_coding	10.9664	10.9236	10.9285	10.4078	10.4124	10.3969	10.9415	10.9611	10.9414	6.93278	6.91568	6.91545	6.89809	6.47744	6.38239	6.364	8.33916	8.17118	8.28373	7.50514	7.38969	7.4383	7.82003	7.72677	7.73112
ENSG00000049449	RCN1	ensembl_havana	protein_coding	1.71379	1.326	1.28369	0.955373	0.801803	1.10966	1.68631	1.23056	1.90121	2.27016	1.99727	1.51504	1.90231	1.93388	2.00307	1.8868	2.94348	3.02643	3.0462	1.34925	0.973522	0.537111	3.17618	2.93315	2.63232
ENSG00000049541	RFC2	ensembl_havana	protein_coding	4.26913	4.26055	4.41165	4.01427	4.187	4.13383	6.12498	6.00244	5.99281	4.58156	4.51047	4.61326	4.47762	5.38356	5.35023	5.37323	6.73254	6.51525	6.81751	5.02937	4.96991	5.15646	6.73855	6.63359	6.64328
ENSG00000049618	ARID1B	ensembl_havana	protein_coding	7.13514	7.08519	7.14408	7.02797	7.04777	7.07201	6.97382	6.87787	6.95623	8.03811	7.94586	7.99724	7.99005	7.98983	7.98519	8.02169	6.99386	7.0913	7.1551	6.68098	6.71661	6.68257	6.73025	6.68257	6.63012
ENSG00000049656	CLPTM1L	ensembl_havana	protein_coding	2.46476	2.56163	1.82135	1.79362	1.43567	1.57264	3.67596	3.62013	3.33807	2.10351	0.978892	1.34839	0.958892	3.14092	3.04489	3.13571	3.68045	3.32087	3.37336	2.28213	2.30695	1.96161	4.1639	3.94779	3.81393
ENSG00000049759	NEDD4L	ensembl_havana	protein_coding	5.88567	6.01024	5.91258	6.60534	6.53534	6.50662	5.35468	5.31802	5.34779	6.11269	6.00977	6.02255	6.06688	5.4158	5.52294	5.49192	6.50707	6.57695	6.62019	6.08128	6.0995	6.06562	6.44074	6.36556	6.5298
ENSG00000049769	PPP1R3F	ensembl_havana	protein_coding	1.11113	1.01566	0.973353	1.93335	1.72518	1.51492	0.949341	1.71599	0.935975	0.881121	0.978892	0.943134	1.60423	1.32195	0.80313	1.4529	0.0784114	0.46843	-0.413233	0.392315	0.577594	0.93304	1.20043	-0.359636	1.36223
ENSG00000049860	HEXB	ensembl_havana	protein_coding	2.28698	1.92639	1.53895	3.29468	3.4752	3.5937	1.68631	1.71599	1.96992	2.9966	2.43496	2.93335	2.87316	2.97773	3.01153	3.03786	0.730488	0.10586	1.65716	2.53367	2.70471	3.05737	1.68585	1.842	1.66709
ENSG00000049883	PTCD2	ensembl_havana	protein_coding	4.66458	4.58612	4.50442	3.79972	3.82034	3.75196	5.25399	5.14512	5.14728	4.16828	4.06418	4.05109	3.9909	4.86782	4.76109	4.63403	6.04913	5.99547	5.90508	4.47978	4.42242	4.66856	6.03837	5.98021	6.05285
ENSG00000050030	NEXMIF	ensembl_havana	protein_coding	2.92609	2.60062	2.63328	3.59046	3.67853	3.50754	1.51122	0.97902	1.18751	4.60255	4.59737	4.69078	4.58338	3.73869	3.7686	3.82458	1.35852	1.2054	0.72427	3.04632	3.17516	3.03065	2.7198	2.44772	1.79833
ENSG00000050130	JKAMP	ensembl_havana	protein_coding	8.47485	8.49819	8.45459	7.29522	7.34523	7.39256	9.25941	9.26508	9.26881	4.4718	4.47157	4.53781	4.41832	6.07077	6.11822	6.07019	8.36579	8.41029	8.42029	6.93512	6.99944	7.05157	8.46659	8.43153	8.46521
ENSG00000050165	DKK3	ensembl_havana	protein_coding	0.443701	0.764122	1.08438	2.06073	2.764	2.52957	0.463914	-0.243372	0.00308903	2.67863	2.58831	2.36304	2.68472	1.66012	1.52441	1.59729	1.51898	0.10586	2.12282	1.85944	1.68722	1.96161	1.20043	1.01888	1.36223
ENSG00000050344	NFE2L3	ensembl_havana	protein_coding	3.85608	3.93405	3.98055	4.02472	3.70537	3.7644	3.52281	3.80587	3.94454	4.91926	4.8356	5.0713	5.15529	5.12736	4.95781	4.96652	4.18992	3.77424	3.8942	3.91218	4.05077	3.92581	3.48336	2.93315	2.88948
ENSG00000050393	MCUR1	ensembl_havana	protein_coding	5.80951	5.93214	5.94605	5.29684	5.44167	5.41788	4.9364	5.08256	5.24756	3.85513	3.87837	3.78353	3.73419	3.96472	3.79825	3.83433	4.54718	4.37532	4.20735	4.1314	4.2663	3.89651	4.47344	4.47831	4.41432
ENSG00000050405	LIMA1	ensembl_havana	protein_coding	5.73345	5.81267	5.65368	5.74229	5.79401	5.81758	7.19817	7.23506	7.19381	5.56829	5.4567	5.22754	5.30102	5.4782	5.60909	5.68206	6.11341	6.00241	6.02306	5.04969	5.05418	4.99999	6.04508	6.04975	6.02631
ENSG00000050426	LETMD1	ensembl_havana	protein_coding	5.76775	5.6733	5.81934	5.17072	5.11625	5.32017	6.02667	5.79859	5.97202	6.20477	6.13332	6.08793	6.02111	6.50167	6.58449	6.57784	6.54485	6.52009	6.6932	5.1783	5.25744	5.24629	6.7177	6.7129	6.64764
ENSG00000050438	SLC4A8	ensembl_havana	protein_coding	4.49066	4.73375	4.60096	5.5053	5.44566	5.42964	3.12688	3.35489	3.36384	5.35608	5.10076	5.19925	5.33349	5.16578	5.25723	5.31524	4.34787	4.30973	4.38378	4.70146	4.63801	4.90021	4.43309	4.08662	4.33005
ENSG00000050555	LAMC3	ensembl_havana	protein_coding	2.42233	1.79807	2.00192	4.43846	4.54001	4.26215	1.20088	0.493593	0.244097	2.41954	2.72691	2.57917	2.81304	0.95158	0.879079	1.1746	0.440981	-1.11653	1.51277	2.32722	2.05759	2.12207	1.54146	2.52789	2.22897
ENSG00000050628	PTGER3	ensembl_havana	protein_coding	4.81976	5.01926	4.78482	5.30115	5.32103	5.33275	5.5542	5.37134	5.30188	5.14344	4.82535	5.08019	5.22231	4.21974	4.26256	4.35133	4.45097	4.66483	4.42471	4.50942	4.50459	4.444	4.28222	4.45799	4.3728
ENSG00000050730	TNIP3	ensembl_havana	protein_coding	3.99286	4.07916	4.19368	4.40683	4.53254	4.17167	2.66555	2.96174	2.88351	5.00844	4.67933	4.7081	4.74227	4.41101	4.37831	4.2162	1.51898	2.79036	2.93726	4.05304	3.73055	3.95452	3.02146	2.93315	3.29714
ENSG00000050748	MAPK9	ensembl_havana	protein_coding	3.47518	3.82302	3.66041	4.09585	4.08848	3.98236	4.13445	4.3349	4.02747	3.58684	3.35883	3.62242	3.64503	3.8748	3.65437	3.58001	3.77885	4.28719	4.03302	3.0191	3.46922	3.25497	3.73648	4.32966	4.12026
ENSG00000050767	COL23A1	ensembl_havana	protein_coding	4.09095	3.99386	4.03686	5.57809	5.6836	5.63661	3.06482	3.02965	3.41402	4.52772	4.39739	4.17247	4.23954	3.23065	3.21573	3.19744	3.84091	3.40703	3.83469	4.46976	4.11757	4.31709	4.34882	4.30712	4.33005
ENSG00000051009	FAM160A2	ensembl_havana	protein_coding	2.8954	2.84754	2.63328	3.22386	2.9991	3.11938	3.7567	3.55249	3.55488	2.27016	2.53898	2.97209	3.07437	2.7937	2.75355	2.3882	3.4208	3.44825	3.77263	3.8047	3.64255	3.42874	4.11371	3.62222	3.7505
ENSG00000051108	HERPUD1	ensembl_havana	protein_coding	5.64395	5.64093	5.64011	5.17542	5.06536	5.29467	6.7055	6.61875	6.64826	2.93175	3.25573	2.74491	2.98637	4.02448	3.91109	4.12384	5.65907	5.44316	5.63553	5.37899	5.28095	5.32536	5.73233	5.84591	5.86348
ENSG00000051180	RAD51	ensembl_havana	protein_coding	3.17642	3.33759	3.46905	4.1253	4.10873	4.04487	4.55138	4.41325	4.25102	3.30898	3.28595	3.31111	3.65648	3.34222	3.2303	3.05464	5.98186	5.80233	5.9123	4.43928	4.32402	4.36065	5.89716	5.83019	5.96477
ENSG00000051341	POLQ	ensembl_havana	protein_coding	5.7291	5.82095	5.65817	5.68412	5.79088	5.8086	6.85509	6.65951	6.73225	5.15058	5.32467	5.33173	5.32991	5.02657	5.09153	5.03575	7.15217	7.15493	7.14901	6.01048	5.92025	5.94918	6.84236	6.89397	6.74848
ENSG00000051382	PIK3CB	ensembl_havana	protein_coding	8.40575	8.46357	8.40531	7.99745	8.05594	7.98999	8.13304	8.05787	8.07162	6.06812	6.04553	6.10981	6.07116	5.69338	5.70872	5.78366	6.54951	6.42004	6.49125	5.97196	5.93144	6.09815	5.91192	6.16079	6.06593
ENSG00000051523	CYBA	ensembl_havana	protein_coding	0.443701	-0.168764	-0.500579	0.43454	-0.596747	-0.39935	-0.635622	0.97902	0.63112	2.9966	2.96961	2.6285	2.93088	3.73869	3.8837	3.83433	-2.72894	-2.7015	-2.73516	-2.11019	-3.67033	-1.38889	0.752966	0.12579	-0.403302
ENSG00000051596	THOC3	ensembl_havana	protein_coding	2.18913	2.09972	2.47924	4.0351	3.96063	4.04487	1.51122	2.07856	1.96992	3.1753	2.65927	2.74491	2.70691	2.03697	1.74342	2.06295	1.17795	1.54643	1.3523	2.78059	2.55848	2.518	1.68585	1.22533	0.97521
ENSG00000051620	HEBP2	ensembl_havana	protein_coding	-0.184331	0.459267	-0.863149	1.19638	1.37009	1.32647	-0.635622	0.0461344	-0.648988	2.67863	1.99727	2.30354	2.11643	1.78385	1.7835	2.18987	-0.407015	1.38597	0.434764	-0.887793	-0.862979	0.196075	0.10089	1.842	1.36223
ENSG00000051825	MPHOSPH9	ensembl_havana	protein_coding	6.37999	6.30402	6.22885	6.03381	6.12249	6.18446	7.24789	7.22423	7.17392	6.26524	6.15599	6.28154	6.20194	6.80652	6.73897	6.74607	7.25547	7.31392	7.53513	6.43799	6.41315	6.42233	7.20193	7.25948	7.20698
ENSG00000052126	PLEKHA5	ensembl_havana	protein_coding	6.63585	6.54048	6.66377	6.89468	6.95015	6.97234	6.46241	6.41801	6.44301	7.08779	7.16364	7.16466	7.11902	7.27483	7.32712	7.2742	5.99557	5.97446	5.91947	6.30344	6.22902	6.39116	5.91924	5.74889	5.78652
ENSG00000052723	SIKE1	ensembl_havana	protein_coding	5.19229	5.11664	5.11413	4.21932	4.26123	4.56909	5.72945	5.85583	5.77007	4.19616	4.25954	4.21346	4.26968	5.09587	5.04695	5.09777	6.2962	6.09617	6.12593	4.86327	4.8493	4.77702	6.03837	5.95143	6.03299
ENSG00000052749	RRP12	ensembl_havana	protein_coding	3.29875	3.24217	3.19986	4.5146	4.51747	4.48892	4.54002	4.67946	4.69848	3.97262	3.97426	3.68205	3.99992	4.42375	4.36517	4.49345	4.54718	4.39654	4.59576	4.28785	4.33529	3.98267	4.91559	4.73629	4.95425
ENSG00000052795	FNIP2	ensembl_havana	protein_coding	5.6623	5.67787	5.44063	5.09833	5.10621	4.99561	4.82849	4.70044	4.68832	5.67616	5.48953	5.68351	5.54847	5.22884	5.33683	5.34282	5.88944	5.68652	5.93372	5.44696	5.57046	5.44147	5.28789	5.20718	5.65415
ENSG00000052802	MSMO1	ensembl_havana	protein_coding	9.45969	9.45611	9.4486	8.13528	8.25017	8.23253	9.70025	9.72353	9.68911	6.45891	6.53976	6.64432	6.63422	5.8898	5.8546	5.83554	9.7251	9.71345	9.73321	7.87518	7.87511	7.88024	9.51058	9.56191	9.59416
ENSG00000052841	TTC17	ensembl_havana	protein_coding	7.14984	7.11916	7.09851	6.65665	6.61359	6.56998	7.37481	7.46552	7.38365	7.04243	7.21852	7.16779	7.14364	8.1479	8.13162	8.1448	7.39388	7.5213	7.4559	6.86805	6.90992	7.02305	7.17771	7.13382	7.2246
ENSG00000052850	ALX4	ensembl_havana	protein_coding	1.40063	1.22979	1.68705	3.48841	3.37845	3.31806	0.804951	0.83463	0.450548	1.91507	2.53898	2.10872	2.38774	1.02029	1.47632	1.11186	1.17795	0.998944	1.3523	1.6624	1.88426	1.71545	0.993975	2.27263	0.444695
ENSG00000053108	FSTL4	ensembl_havana	protein_coding	5.46215	5.36898	5.59394	5.99711	6.05887	5.90162	4.30522	4.26618	4.18028	4.68356	4.7836	4.63756	4.71515	4.34557	4.16732	4.23104	4.18992	3.89842	4.1352	4.98081	5.00562	4.97218	4.58816	4.5376	4.53216
ENSG00000053254	FOXN3	ensembl_havana	protein_coding	5.76775	5.83328	5.83927	6.39177	6.38573	6.49173	5.70931	5.92878	5.93383	6.76376	6.67577	6.59554	6.57662	6.73422	6.84457	6.77166	6.27387	6.19029	6.25636	5.69502	5.67174	5.65769	6.19138	6.02924	6.18466
ENSG00000053328	METTL24	ensembl_havana	protein_coding	3.59464	3.77268	3.89174	4.299	4.34896	4.42769	2.82381	3.2732	3.08282	4.78801	4.70751	4.69658	4.64216	4.79615	4.65707	4.60585	2.62861	2.15649	2.6911	3.91218	3.69599	3.42874	3.27081	3.54725	3.46459
ENSG00000053371	AKR7A2	ensembl_havana	protein_coding	0.748555	-0.168764	0.416959	1.33724	1.30137	1.18561	1.68631	1.94425	1.75311	1.61809	1.62423	1.71096	1.50638	2.25224	2.13284	2.15917	2.22525	2.85309	2.55024	1.05974	1.28386	1.14716	1.93739	2.17642	2.02966
ENSG00000053372	MRTO4	ensembl_havana	protein_coding	4.04972	4.12	4.15604	2.96626	2.65807	2.91144	5.82147	5.83226	6.07699	2.55489	2.53898	2.69947	2.46791	4.57417	4.52737	4.72592	7.73968	7.72372	7.73753	5.6646	5.58469	5.63126	7.92744	7.86437	7.9123
ENSG00000053501	USE1	ensembl_havana	protein_coding	3.25106	3.26662	3.27201	2.51089	2.00991	2.408	4.14948	4.29406	4.30521	3.90666	4.12394	4.27671	3.98183	5.26114	5.188	5.16883	5.43596	5.33742	5.17773	3.07304	3.09785	3.54657	5.50785	5.50331	5.36753
ENSG00000053524	MCF2L2	ensembl_havana	protein_coding	5.25408	5.24525	5.14007	6.32989	6.115	6.26762	4.52857	4.36149	4.44452	7.00154	6.85903	6.95949	6.90171	6.86607	6.76798	6.81907	6.27949	6.20239	6.21028	5.81858	5.69817	5.89095	5.91192	5.78196	6.08534
ENSG00000053702	NRIP2	ensembl_havana	protein_coding	1.11113	0.895366	1.28369	0.768959	1.30137	0.854406	1.51122	2.07856	1.40164	2.37145	2.03334	2.50187	1.82324	2.58271	2.8698	2.75956	2.12904	2.3429	2.81943	1.16283	1.61507	1.24338	3.07489	2.36283	2.70103
ENSG00000053747	LAMA3	ensembl_havana	protein_coding	5.06014	4.93786	5.06082	5.88969	6.06406	6.106	3.92335	3.89959	4.0435	5.66123	5.61979	5.65701	5.59979	4.82525	4.95343	4.9031	4.21357	4.14399	3.74057	5.02937	5.06776	5.14405	4.28222	4.57582	4.74238
ENSG00000053770	AP5M1	ensembl_havana	protein_coding	6.06532	5.92831	6.11577	5.57097	5.56037	5.57087	6.51267	6.59933	6.59214	4.81523	4.47812	4.73086	4.57134	4.97124	4.85342	4.83676	7.34921	7.35785	7.29136	5.97551	6.00739	5.78304	7.40337	7.28566	7.33682
ENSG00000053900	ANAPC4	ensembl_havana	protein_coding	4.98923	4.75118	4.98413	4.26413	3.94945	3.98236	5.56545	5.68737	5.60705	4.88541	4.88084	4.79167	4.83588	5.52919	5.61188	5.71673	6.21064	6.27864	6.22194	5.01566	4.90331	4.76896	6.04508	6.16706	6.14821
ENSG00000053918	KCNQ1	ensembl_havana	protein_coding	4.81976	4.78543	4.81734	5.51275	5.48492	5.6196	4.35792	4.42591	4.59351	5.27344	5.29897	5.17455	5.28267	5.13512	5.11528	5.00587	3.87097	4.26429	4.57772	4.74364	4.82552	4.80094	4.28222	4.28422	4.35159
ENSG00000054116	TRAPPC3	ensembl_havana	protein_coding	4.86799	4.92255	5.02646	4.56561	4.61271	4.63153	5.60959	5.95957	5.701	3.66871	3.44168	3.73931	3.63349	4.49187	4.59649	4.43058	6.27387	6.35107	6.42219	5.1409	5.00562	5.04073	6.7135	6.6245	6.8351
ENSG00000054118	THRAP3	ensembl_havana	protein_coding	8.53894	8.56564	8.5122	7.91555	7.93994	7.97268	9.16366	9.16295	9.20254	7.13176	7.02944	7.09068	7.09398	7.86637	7.9023	7.90455	10.0432	10.1097	10.1362	8.22334	8.17555	8.18286	10.1908	10.1963	10.1739
ENSG00000054148	PHPT1	ensembl_havana	protein_coding	4.35059	4.56656	4.51437	3.69888	3.77037	3.70111	6.0144	6.05634	6.06133	4.48316	4.51047	4.35207	4.33527	4.70516	4.74596	4.66167	7.58507	7.55235	7.61024	5.53607	5.38766	5.33084	7.52835	7.46691	7.4903
ENSG00000054267	ARID4B	ensembl_havana	protein_coding	6.76669	6.81371	6.82035	6.66837	6.75198	6.70353	6.57522	6.42748	6.52808	7.46537	7.52757	7.49399	7.49247	7.08438	7.1138	7.08507	6.06872	5.96028	6.11971	6.29212	6.36447	6.31847	5.55563	5.55206	5.61907
ENSG00000054282	SDCCAG8	ensembl_havana	protein_coding	6.85509	6.86666	6.9154	6.45691	6.39606	6.45192	6.7282	6.76288	6.73964	6.77997	6.77497	6.72733	6.75231	7.52956	7.60035	7.43819	6.96628	6.91872	7.03798	6.23707	6.18609	6.20357	6.56733	6.67379	6.66494
ENSG00000054392	HHAT	ensembl_havana	protein_coding	4.89927	5.0548	5.08104	5.98913	5.98137	6.10111	4.22236	4.32141	4.29185	6.04147	6.14573	6.07464	6.04744	5.67485	5.88485	5.68206	4.28228	4.51767	4.54096	5.26775	5.31551	5.18703	4.60642	4.83414	4.56939
ENSG00000054523	KIF1B	ensembl_havana	protein_coding	5.65315	5.72274	5.58452	6.18594	6.31777	6.33588	4.97909	5.04203	4.83368	6.09798	5.99613	6.00631	5.98524	5.76771	5.64216	5.67665	5.11026	4.89096	5.18965	5.25614	5.30408	5.25785	4.72816	4.89586	4.64109
ENSG00000054611	TBC1D22A	ensembl_havana	protein_coding	5.09433	5.0548	4.86477	5.78596	5.84015	5.79654	4.73195	4.73136	4.70856	5.33115	5.41971	5.2592	5.45321	5.24328	5.09153	5.11387	4.72227	4.92056	4.66572	4.83233	4.74329	4.83993	4.80923	4.78604	4.83701
ENSG00000054654	SYNE2	ensembl_havana	protein_coding	5.98012	5.92447	6.09933	6.91309	6.8257	6.81684	5.13822	4.96608	5.25446	6.62708	6.64841	6.61097	6.51505	6.19301	6.15687	6.16594	5.69312	5.6339	5.43976	6.5033	6.41315	6.43766	5.37568	5.41119	5.49877
ENSG00000054690	PLEKHH1	ensembl_havana	protein_coding	3.43305	3.26662	3.17499	3.72476	3.99367	3.82502	3.85164	3.62013	3.96151	3.20305	3.4282	3.28058	3.10812	3.40781	3.34187	3.49653	4.47073	4.66483	4.29826	3.54326	3.74752	3.46909	5.02824	4.86533	4.74238
ENSG00000054793	ATP9A	ensembl_havana	protein_coding	4.20799	4.28469	4.03686	5.77051	5.82187	5.80259	3.42739	3.35489	3.74333	5.70069	5.63454	5.80648	5.81176	4.35225	4.51552	4.5537	3.46088	3.56529	3.77263	4.22966	4.36859	4.5035	4.11371	4.00494	3.34086
ENSG00000054796	SPO11	ensembl_havana	protein_coding	0.748555	0.895366	1.28369	2.06073	2.21061	1.7331	0.016455	-0.605942	0.450548	1.69826	1.92231	2.00047	1.86331	1.93388	1.93353	1.34793	0.0784114	0.46843	0.0721935	1.91956	2.00209	1.90389	0.993975	0.48836	1.18166
ENSG00000054938	CHRDL2	ensembl_havana	protein_coding	0.604165	0.0722439	-0.500579	2.32037	1.72518	2.50012	0.016455	-1.09137	-0.648988	0.881121	0.822773	0.943134	1.40141	-0.94654	-0.31886	-2.05806	0.0784114	0.46843	0.0721935	0.948708	1.18765	0.93304	0.10089	-0.359636	0.0821249
ENSG00000054965	FAM168A	ensembl_havana	protein_coding	5.68491	5.42437	5.34909	6.06959	6.03261	6.08632	5.25399	5.2767	5.39853	6.22521	6.17024	6.12277	6.08394	5.96363	5.98921	5.94081	4.86351	5.08641	5.09139	5.68639	5.51702	5.62234	4.98702	5.02579	5.25776
ENSG00000054983	GALC	ensembl_havana	protein_coding	3.84005	3.66642	3.12391	3.87098	3.55115	3.56555	2.48776	2.51744	2.88351	3.47749	3.57001	3.6102	3.74495	3.56557	3.58803	3.73375	4.06547	4.11868	3.70778	3.36013	3.58705	3.65551	3.76927	3.42696	3.93298
ENSG00000055044	NOP58	ensembl_havana	protein_coding	7.06101	7.09034	7.219	6.55934	6.64859	6.60498	8.80406	8.79524	8.76555	7.85895	7.97049	7.93243	7.9684	7.99517	7.99908	8.0302	9.88	9.92399	9.92995	8.20005	8.18024	8.15221	9.59532	9.65578	9.65117
ENSG00000055070	SZRD1	ensembl_havana	protein_coding	5.13431	5.06877	5.0334	4.94715	4.90092	5.08756	5.99789	5.85583	5.97202	4.57095	4.39739	4.64357	4.62477	4.99704	4.97954	4.80736	6.16284	6.05005	5.98252	4.96663	5.12083	5.04073	6.47593	6.32686	6.37543
ENSG00000055118	KCNH2	ensembl_havana	protein_coding	-2.0588	-2.04323	-2.08554	-0.919097	-0.149288	-0.640358	-1.85801	-3.4133	-1.87138	-1.92623	-2.72155	-2.68136	-1.51916	-2.08404	-2.82136	-2.79503	6.31818	6.30132	6.57545	4.51917	4.59176	4.56995	7.06006	7.14021	6.94188
ENSG00000055130	CUL1	ensembl_havana	protein_coding	6.80642	6.76734	6.72074	6.225	6.29144	6.32543	7.20358	7.31207	7.23976	6.45891	6.4625	6.50764	6.51663	6.68877	6.70416	6.64307	7.44723	7.35514	7.431	6.00702	5.96448	5.99827	7.20193	7.22382	7.242
ENSG00000055147	FAM114A2	ensembl_havana	protein_coding	5.62068	5.53922	5.46649	5.27073	5.4012	5.33692	6.3692	6.30609	6.25962	4.25036	4.14057	4.3224	4.3843	4.95816	4.98385	4.678	7.41953	7.38994	7.52811	6.048	5.85127	5.95984	7.56149	7.68585	7.66816
ENSG00000055163	CYFIP2	ensembl_havana	protein_coding	4.58024	4.7161	4.3463	4.77207	4.63382	4.78591	5.44272	5.19773	5.28175	6.7591	6.70821	6.66516	6.65292	6.93109	6.88657	6.90368	3.84091	4.21737	3.804	4.54803	4.69161	4.66856	4.58816	4.30712	4.94011
ENSG00000055208	TAB2	ensembl_havana	protein_coding	6.87489	6.91387	6.7879	6.86445	6.83028	6.82279	6.30354	6.39888	6.29017	6.58024	6.62939	6.57682	6.50717	6.33128	6.39215	6.3334	5.73458	5.72057	5.66144	5.6602	5.64028	5.83028	5.53671	5.59921	5.58311
ENSG00000055211	GINM1	ensembl_havana	protein_coding	3.72256	3.93405	4.23036	3.99313	3.70537	3.66176	4.57383	4.60351	4.70856	5.19271	5.18334	5.15785	5.12264	4.87248	4.89517	4.96652	4.70568	4.90584	4.64854	4.10575	4.13057	4.12839	4.84043	4.83414	4.77462
ENSG00000055332	EIF2AK2	ensembl_havana	protein_coding	4.66458	4.67101	4.51437	4.36631	4.25216	4.28823	5.20448	5.46015	5.15468	4.78801	4.64477	4.82908	4.83084	5.04318	5.18426	5.16883	5.48538	5.42263	5.38896	3.94148	4.13057	3.80488	5.21835	5.01192	4.92582
ENSG00000055483	USP36	ensembl_havana	protein_coding	3.82384	3.57148	3.38478	3.81185	3.99367	4.08509	4.58493	4.58106	4.19471	5.41064	5.11766	5.14942	5.30467	4.34557	4.39134	4.43699	4.73866	4.74972	4.82708	3.77246	3.54883	3.75679	4.71139	4.47831	4.286
ENSG00000055609	KMT2C	ensembl_havana	protein_coding	7.83045	7.84399	7.82585	7.63932	7.57272	7.61231	7.598	7.5761	7.61579	7.62515	7.59775	7.63342	7.59645	7.10825	7.14009	7.18178	6.98014	6.87782	6.66358	6.67663	6.71229	6.7123	6.52476	6.31561	6.47689
ENSG00000055732	MCOLN3	ensembl_havana	protein_coding	2.02866	2.15316	2.47924	3.36219	3.23844	3.28391	1.84243	1.5409	2.15837	3.08872	3.35883	3.18489	3.1411	2.10182	2.58236	2.44019	1.79462	1.69082	1.51277	2.67989	2.66952	2.31155	0.46346	1.01888	-1.14027
ENSG00000055917	PUM2	ensembl_havana	protein_coding	6.95708	7.04864	6.9488	6.4158	6.45459	6.49547	7.05787	7.03482	7.06034	7.04818	7.08312	7.12008	7.0887	6.37293	6.32415	6.30213	6.97323	7.0913	6.93195	6.49344	6.19849	6.33221	6.59045	6.49086	6.63012
ENSG00000056050	HPF1	ensembl_havana	protein_coding	5.30752	5.3347	5.32668	4.6692	4.76081	4.90864	6.1809	6.03585	5.98037	4.8331	4.91508	4.9011	4.80019	5.75768	5.67449	5.76594	7.49385	7.54525	7.50444	5.64247	5.61275	5.41072	7.30336	7.27989	7.1343
ENSG00000056097	ZFR	ensembl_havana	protein_coding	8.13965	8.20509	8.14528	7.43405	7.40069	7.46102	8.52677	8.54417	8.44641	8.05913	8.01401	7.97238	7.96782	7.739	7.76454	7.73473	8.42524	8.40638	8.37923	7.38634	7.39912	7.40877	8.34134	8.27771	8.35758
ENSG00000056277	ZNF280C	ensembl_havana	protein_coding	3.59464	3.62919	3.66041	3.64569	3.66492	3.43159	3.47589	3.64199	3.62047	4.59209	4.60937	4.64357	4.49047	4.0657	4.1973	4.10785	4.11655	3.98501	3.86475	3.04632	2.98788	3.03065	4.035	3.72783	3.7505
ENSG00000056291	NPFFR2	ensembl_havana	protein_coding	2.95615	2.8796	2.92941	3.25971	3.42764	3.31806	1.68631	1.5409	1.49785	3.20305	3.28595	3.45478	3.22038	3.48277	3.61048	3.52088	1.91491	2.3429	2.30923	3.29354	3.24853	3.67289	2.42282	1.71075	2.31916
ENSG00000056487	PHF21B	ensembl_havana	protein_coding	1.97095	2.15316	2.47924	4.07589	4.25216	4.07514	0.463914	1.23056	1.75311	2.71762	3.1611	2.78896	2.81304	2.41421	2.00307	2.51483	1.91491	2.58391	2.39412	2.37094	2.95902	2.31155	2.33793	2.44772	3.10766
ENSG00000056558	TRAF1	ensembl_havana	protein_coding	1.56569	0.278695	0.973353	2.48083	2.45162	2.09003	1.31191	0.287143	0.244097	1.01237	0.978892	0.488568	0.531471	1.74378	1.8225	1.34793	-1.14398	-0.379567	0.434764	-0.525223	-1.34841	0.537111	-1.1215	-0.359636	0.734202
ENSG00000056586	RC3H2	ensembl_havana	protein_coding	5.61598	5.63155	5.68925	5.23965	5.44566	5.47575	5.28834	5.2697	5.24062	5.23364	5.26524	5.24346	5.21845	4.71037	4.70481	4.61153	5.19587	5.23514	5.12902	4.59487	4.61969	4.74451	4.98702	5.13222	4.98213
ENSG00000056736	IL17RB	ensembl_havana	protein_coding	3.29875	3.11327	3.44844	2.82984	2.60203	2.50012	3.12688	3.15656	3.43848	1.24369	1.47485	1.34839	1.22808	2.96035	2.8883	3.07122	3.1537	3.44825	2.93726	1.85944	1.37406	1.57459	3.07489	2.60384	2.70103
ENSG00000056972	TRAF3IP2	ensembl_havana	protein_coding	4.81157	4.56656	4.94052	4.6692	4.65463	4.45096	5.50247	5.52039	5.37338	5.29293	5.17529	5.20739	5.10603	5.89209	5.70089	5.76849	5.97496	5.99547	5.97565	5.00876	4.68281	5.06726	6.12326	6.15449	5.99245
ENSG00000056998	GYG2	ensembl_havana	protein_coding	1.48552	1.72936	1.53895	2.48083	2.13365	2.47007	0.804951	0.83463	1.29854	3.33429	3.25573	3.26506	3.15731	2.8132	2.90656	2.96874	1.35852	0.46843	0.434764	1.43413	1.18765	1.64674	1.381	0.777867	0.444695
ENSG00000057019	DCBLD2	ensembl_havana	protein_coding	6.2465	6.30402	6.35048	5.35185	5.21762	5.19253	7.06779	7.041	6.96256	5.13626	5.37824	5.30922	5.28267	5.0473	5.10345	5.16111	5.49506	5.36997	5.4596	5.15347	5.17202	5.11255	5.1944	5.05315	5.07567
ENSG00000057252	SOAT1	ensembl_havana	protein_coding	5.60179	5.63625	5.69363	5.2033	5.11124	5.16934	6.39465	6.33657	6.46401	4.65371	4.92471	4.87579	4.97499	4.82525	4.97522	4.87975	7.08323	6.96562	7.06088	5.47728	5.60812	5.59525	6.67508	6.77582	6.78454
ENSG00000057294	PKP2	ensembl_havana	protein_coding	4.56081	4.62447	4.5535	5.52753	5.44963	5.33275	4.34493	4.1336	4.19471	4.97664	4.9199	5.00281	4.92379	4.63569	4.6408	4.68879	2.82565	2.91321	3.41459	4.28785	4.41182	4.214	3.40206	2.87302	2.9472
ENSG00000057468	MSH4	ensembl_havana	protein_coding	4.37305	4.41072	4.60096	4.68247	4.6056	4.8101	2.8608	3.24491	2.81044	5.12905	4.93904	4.91608	4.92852	4.4046	4.49152	4.43699	3.6461	3.40703	3.49366	5.04969	4.89572	4.89281	3.76927	3.24917	3.7505
ENSG00000057608	GDI2	ensembl_havana	protein_coding	8.77224	8.7804	8.78918	7.80617	7.86007	7.84821	9.62429	9.59355	9.58925	8.45351	8.54074	8.5226	8.49546	9.38224	9.3969	9.38913	10.3467	10.3705	10.3653	9.02787	8.99389	9.01135	10.61	10.6246	10.6289
ENSG00000057657	PRDM1	ensembl_havana	protein_coding	4.00729	3.99386	3.90693	4.97976	5.02863	5.06763	2.96641	3.21606	3.14357	3.78342	4.04664	4.04202	3.93558	3.97341	4.049	3.87268	3.29342	3.22924	3.49366	4.34377	4.21841	4.36065	3.17618	3.58522	3.29714
ENSG00000057663	ATG5	ensembl_havana	protein_coding	6.18437	6.13833	6.19523	6.42766	6.38157	6.26544	6.45032	6.43062	6.31019	6.08313	6.25095	6.2484	6.33259	6.47591	6.41784	6.35387	6.93461	7.10747	6.94959	6.30626	6.31977	6.45283	7.01634	6.95325	6.98385
ENSG00000057704	TMCC3	ensembl_havana	protein_coding	4.03572	3.75551	4.0506	5.09337	5.06536	5.32857	3.09618	3.0945	2.88351	4.68356	4.62718	4.465	4.56527	3.98205	3.96436	4.11587	3.46088	3.60229	3.77263	4.09275	4.02315	4.10297	4.1639	4.2373	4.09495
ENSG00000057757	PITHD1	ensembl_havana	protein_coding	2.69609	3.00116	2.89935	3.13015	3.23844	3.08012	3.56825	3.57539	3.72357	3.1753	3.53269	3.69368	3.47439	2.7937	2.73323	3.25664	4.86351	4.71636	4.63116	4.02595	3.87656	4.14093	5.20642	4.83414	4.94011
ENSG00000057935	MTA3	ensembl_havana	protein_coding	5.89346	5.85763	5.79914	6.85569	6.90165	6.97636	5.82615	5.94205	5.84515	6.12361	6.24327	6.22854	6.21749	5.83363	5.84042	5.85961	5.95405	5.90953	5.92662	5.97904	6.0109	6.03234	6.41507	6.09651	6.12339
ENSG00000058056	USP13	ensembl_havana	protein_coding	4.26913	4.29662	4.39019	5.16128	5.35109	5.28607	4.83779	4.75161	4.74823	4.90243	4.95323	5.03974	5.10185	4.86315	4.78103	4.6995	4.68891	4.61139	4.79622	4.41859	4.60113	4.61561	4.79338	4.81828	4.82166
ENSG00000058063	ATP11B	ensembl_havana	protein_coding	6.44767	6.61379	6.48305	6.1045	6.15693	6.17982	6.6511	6.65951	6.61109	6.24869	6.32376	6.28347	6.38344	5.95488	5.92347	6.01769	6.51185	6.62718	6.47185	6.44312	6.36996	6.46785	6.41507	6.30428	6.38068
ENSG00000058085	LAMC2	ensembl_havana	protein_coding	3.25106	3.11327	3.34072	4.77207	4.77354	4.67829	2.62311	2.31462	2.4263	3.87251	3.98351	3.68205	3.91666	3.57702	3.65437	3.76467	2.12904	2.50796	3.24212	3.27064	3.78088	3.56531	1.93739	2.27263	3.20551
ENSG00000058091	CDK14	ensembl_havana	protein_coding	6.41016	6.33325	6.31676	6.98445	7.05952	7.04932	4.98748	5.14512	5.22665	7.29696	7.3405	7.38339	7.35605	6.79063	6.79396	6.88855	4.96454	5.21139	5.12902	6.4199	6.41845	6.524	5.41766	5.37913	5.47934
ENSG00000058262	SEC61A1	ensembl_havana	protein_coding	4.44899	4.61498	4.67379	4.25527	4.53254	4.48892	5.51992	5.45398	5.4171	3.35917	3.25573	3.11739	3.29554	3.56557	3.65437	3.59155	5.18395	5.00586	5.12902	4.78463	4.88809	4.62457	5.28789	5.25507	5.28039
ENSG00000058272	PPP1R12A	ensembl_havana	protein_coding	9.22718	9.22531	9.15704	8.39605	8.39992	8.39631	9.46898	9.52389	9.53536	7.73376	7.75857	7.75986	7.75929	8.33991	8.34124	8.36799	8.97971	9.00974	9.09178	8.09479	8.08497	8.07749	8.71297	8.86678	8.81053
ENSG00000058335	RASGRF1	ensembl_havana	protein_coding	2.37861	2.39417	2.51932	4.05564	4.09864	4.19023	1.91458	2.07856	1.96992	3.14702	3.09437	2.83171	2.81304	2.55981	2.77359	2.8774	1.66337	2.3429	2.21903	3.27064	2.83746	3.03065	2.50299	3.24917	2.31916
ENSG00000058404	CAMK2B	ensembl_havana	protein_coding	0.8798	0.764122	0.973353	2.87676	2.41956	2.7457	0.463914	0.493593	0.00308903	2.10351	1.3082	1.28827	1.09975	0.803481	0.547873	0.829464	1.17795	2.05339	0.965278	1.43413	1.08455	1.71545	1.93739	2.07332	2.13275
ENSG00000058453	CROCC	ensembl_havana	protein_coding	4.4277	4.46456	4.41165	5.76429	5.71696	5.73152	3.77619	3.50557	3.31184	4.37755	4.44503	4.23751	4.32095	4.21241	4.13671	4.33769	3.84091	3.92786	3.97908	4.07964	4.11757	4.10297	4.58816	4.59456	4.53216
ENSG00000058600	POLR3E	ensembl_havana	protein_coding	2.62302	2.63859	2.39559	3.05053	2.81419	3.23113	3.03276	2.81552	2.88351	3.14702	3.04222	3.0283	2.98637	2.51289	2.41386	2.18987	3.05242	2.72477	3.09773	2.08621	1.53912	2.26646	3.27081	2.81029	3.00269
ENSG00000058668	ATP2B4	ensembl_havana	protein_coding	4.6089	4.41072	4.50442	5.49782	5.61093	5.50939	4.34493	4.48757	4.45655	5.22012	5.02665	5.27865	5.25657	6.00448	5.90996	6.00263	6.7609	6.85501	6.75067	5.59256	5.68061	5.50593	7.67183	7.66162	7.6831
ENSG00000058729	RIOK2	ensembl_havana	protein_coding	5.8218	5.72716	5.84322	5.20789	5.268	5.26434	6.64846	6.67284	6.58668	4.08126	4.12394	4.06011	4.02664	5.03074	5.10345	4.97976	7.32227	7.24541	7.18519	5.77856	5.54155	5.66639	7.52115	7.36146	7.42832
ENSG00000058799	YIPF1	ensembl_havana	protein_coding	5.16681	4.99751	5.01249	4.53669	4.50988	4.37999	5.40565	5.26266	5.43544	4.58156	4.36945	4.32987	4.12057	5.33718	5.42498	5.3799	5.97496	5.93875	5.98935	4.95231	4.84142	4.83993	5.94817	6.00843	6.14205
ENSG00000058804	NDC1	ensembl_havana	protein_coding	5.45163	5.47771	5.48178	5.35599	5.25897	5.24672	6.34002	6.23236	6.30687	4.60255	4.75689	4.66146	4.78983	5.71167	5.66648	5.59299	7.48901	7.27148	7.42849	6.01738	6.02141	6.0689	7.32282	7.40457	7.34489
ENSG00000058866	DGKG	ensembl_havana	protein_coding	6.45032	6.52028	6.47288	6.93265	6.98068	7.00415	7.06976	7.11124	7.09344	4.88541	5.03556	4.86554	5.12676	3.98205	4.10543	4.06709	4.81795	4.69938	4.78054	4.64915	4.71768	4.68579	4.39157	4.47831	4.49394
ENSG00000059122	FLYWCH1	ensembl_havana	protein_coding	1.97095	1.72936	2.00192	3.31186	3.27474	2.95549	2.78584	2.77653	2.03551	2.46608	2.61235	2.6285	2.30285	3.30139	3.04489	3.10383	2.69732	2.05339	3.09773	1.97728	2.47941	2.47901	2.24773	2.17642	2.63232
ENSG00000059145	UNKL	ensembl_havana	protein_coding	1.11113	1.22979	1.94421	2.70539	2.83864	2.7457	1.51122	1.87211	1.82906	2.21672	2.13643	2.24148	1.94028	2.53654	2.28018	2.69683	2.40034	2.58391	2.62239	1.91956	1.82152	2.0171	2.96596	2.87302	2.40405
ENSG00000059377	TBXAS1	ensembl_havana	protein_coding	9.21791	9.19019	9.19928	9.20603	9.21514	9.17502	9.84719	9.82794	9.84587	6.48457	6.62349	6.5642	6.58113	7.44226	7.43642	7.47059	6.92748	6.81617	6.80594	5.68639	5.72413	5.73005	6.22723	6.18571	6.25491
ENSG00000059378	PARP12	ensembl_havana	protein_coding	3.12442	2.67558	2.51932	2.41877	2.51368	2.79503	3.15694	3.06244	3.14357	3.56562	3.50727	3.41316	3.58638	4.1293	3.92907	4.17076	2.82565	2.97093	3.19558	2.57164	2.30695	2.26646	3.52235	2.60384	2.9472
ENSG00000059573	ALDH18A1	ensembl_havana	protein_coding	5.65315	5.4352	5.46649	4.87387	4.81727	4.96361	6.7282	6.72241	6.76162	4.98466	4.7994	4.83434	4.89024	6.43559	6.40986	6.3774	7.66873	7.58275	7.56061	5.55515	5.54155	5.60433	8.08551	8.08082	8.09575
ENSG00000059588	TARBP1	ensembl_havana	protein_coding	4.32778	4.26055	4.3463	4.7407	4.67514	4.42769	4.54002	4.48757	4.58258	6.77305	6.74266	6.73579	6.74025	7.20459	7.31264	7.22873	5.6242	5.50308	5.44971	4.71848	4.80945	4.88537	5.18228	4.95506	4.8522
ENSG00000059691	GATB	ensembl_havana	protein_coding	4.52114	4.42165	4.50442	4.02472	3.92682	3.72676	5.5932	5.58388	5.5688	4.31535	4.21313	4.23751	4.28451	5.03074	5.05106	4.91233	6.8466	6.94776	6.84038	5.12184	5.19075	5.23463	6.86907	7.01366	6.89499
ENSG00000059728	MXD1	ensembl_havana	protein_coding	8.17362	8.08648	8.09478	7.4851	7.49889	7.54902	7.03579	7.08555	6.9456	5.15769	4.98581	5.12814	5.1102	5.00554	4.85812	5.00155	6.91671	6.82011	6.85168	5.48227	5.52688	5.28636	6.35153	6.24028	6.38591
ENSG00000059758	CDK17	ensembl_havana	protein_coding	6.34918	6.19994	6.30821	6.10942	5.95365	5.95955	5.79781	5.65548	5.53518	6.06056	5.96145	5.9198	5.97841	5.67218	5.74215	5.62984	5.1598	5.30413	5.27046	5.23854	5.38223	5.31432	5.01463	5.05315	4.98213
ENSG00000059804	SLC2A3	ensembl_havana	protein_coding	10.8834	10.8792	10.8976	10.5315	10.525	10.5495	10.6733	10.6668	10.6478	6.32958	6.50967	6.46075	6.48486	6.54167	6.48318	6.45843	8.15752	8.17732	8.16947	6.09439	6.12895	6.13937	6.7008	6.68694	6.67778
ENSG00000060069	CTDP1	ensembl_havana	protein_coding	1.56569	0.764122	1.08438	1.74387	1.96619	1.39206	0.463914	0.0461344	0.935975	3.11816	3.07719	3.28058	2.93088	0.237884	0.117239	-1.21006	0.440981	0.757936	1.17173	1.59025	0.236557	0.93304	1.381	1.71075	1.18166
ENSG00000060138	YBX3	ensembl_havana	protein_coding	4.7783	4.82713	5.00545	3.97167	4.16782	4.19023	5.21166	5.30438	5.39228	5.69582	5.62866	5.56499	5.54847	6.03386	6.00201	5.9632	6.01589	6.23808	5.93372	5.89169	5.863	5.87977	6.07161	5.98021	6.16655
ENSG00000060140	STYK1	ensembl_havana	protein_coding	3.38966	2.97172	3.50941	3.5476	3.69201	3.62131	1.60142	2.36806	2.03551	4.11086	4.09863	3.81583	4.23191	3.70777	3.79825	3.74413	2.94348	2.79036	1.7884	3.48476	3.40648	3.38722	1.8171	2.81029	2.63232
ENSG00000060237	WNK1	ensembl_havana	protein_coding	7.17562	7.22121	7.27567	6.87604	6.86938	6.95888	7.30438	7.38031	7.3242	6.6897	6.59662	6.64132	6.62987	6.63637	6.62779	6.70548	7.44223	7.49203	7.34032	7.46661	7.46473	7.48086	7.67616	7.58873	7.73318
ENSG00000060339	CCAR1	ensembl_havana	protein_coding	7.51422	7.53985	7.41231	7.0044	6.97931	6.99627	8.28196	8.2988	8.24366	6.96352	6.97252	6.99048	6.99034	7.08337	7.05157	7.11936	8.56165	8.54227	8.54038	7.36757	7.31622	7.36533	8.38563	8.39859	8.3469
ENSG00000060558	GNA15	ensembl_havana	protein_coding	2.79918	2.74684	2.86866	2.67916	3.18223	2.88889	2.82381	2.89048	3.01939	4.7509	4.45836	4.37393	4.34945	4.12151	4.14442	4.00803	3.61091	3.40703	3.45466	1.05974	1.28386	1.64674	3.44328	2.93315	3.34086
ENSG00000060566	CREB3L3	ensembl_havana	protein_coding	2.08416	0.895366	1.37389	2.48083	2.48298	2.47007	-0.635622	0.0461344	0.63112	0.881121	1.47485	0.943134	0.531471	-2.08404	-2.0844	-2.05806	0.730488	0.10586	1.17173	0.697169	0.577594	0.681501	0.10089	-0.359636	1.18166
ENSG00000060642	PIGV	ensembl_havana	protein_coding	3.79087	3.44862	3.50941	2.65245	3.06276	2.88889	4.82849	4.93985	4.86107	2.27016	2.13643	2.47515	2.63927	4.48581	4.25545	4.49345	6.43345	6.50552	6.43727	5.15347	5.10774	4.92943	6.3461	6.30428	6.28879
ENSG00000060656	PTPRU	ensembl_havana	protein_coding	2.23888	2.43789	1.75576	3.84762	3.36167	3.53683	0.016455	1.44468	0.450548	2.46608	2.68217	2.50187	2.66217	2.22338	2.06941	1.8868	0.730488	1.94236	1.7884	2.78059	2.43819	2.9474	2.15152	2.7447	2.56017
ENSG00000060688	SNRNP40	ensembl_havana	protein_coding	4.92989	5.0618	4.99838	4.6692	4.6615	4.59021	5.94719	5.95957	5.97202	4.32801	4.34813	4.25332	4.27712	4.75138	4.64624	4.82703	6.63081	6.64502	6.70571	5.13457	5.12083	5.08035	6.67508	6.63359	6.66923
ENSG00000060709	RIMBP2	ensembl_havana	protein_coding	3.15065	2.7812	2.59628	4.70864	4.8834	4.67829	1.68631	2.31462	2.21608	3.97262	4.07287	4.08683	4.05287	3.07784	2.64896	2.93289	2.40034	2.65606	2.47429	3.48476	3.66058	3.15955	2.78539	2.52789	3.20551
ENSG00000060718	COL11A1	ensembl_havana	protein_coding	5.26012	5.26965	5.25134	5.40483	5.47325	5.27742	3.21523	3.12586	3.20187	5.82643	5.93547	5.97804	5.82704	5.75516	5.54933	5.70349	4.21357	4.19332	4.1352	5.49714	5.54641	5.5861	3.63338	3.88829	3.78256
ENSG00000060749	QSER1	ensembl_havana	protein_coding	4.95986	4.92255	4.74312	5.09833	4.99639	5.14576	5.10777	5.07454	5.15468	5.66622	5.71169	5.80916	5.63494	5.55837	5.37667	5.52239	4.93639	4.96384	5.24783	4.54803	4.62887	4.86283	4.72816	4.92577	4.58765
ENSG00000060762	MPC1	ensembl_havana	protein_coding	5.0037	5.01926	4.89555	4.65581	4.56953	4.61789	6.1662	6.18103	6.21431	4.65371	4.81502	4.69658	4.83084	5.32704	5.4501	5.39315	7.18843	7.2069	7.05437	5.72481	5.67174	5.75883	7.56383	7.62336	7.58879
ENSG00000060971	ACAA1	ensembl_havana	protein_coding	2.02866	1.86366	2.11086	1.93335	1.72518	2.09003	2.5343	2.85349	2.65218	3.28322	3.05981	3.24938	3.31011	3.80835	3.47019	3.64792	3.37958	3.02643	3.28721	2.49468	1.68722	2.0171	3.70293	3.50826	3.29714
ENSG00000060982	BCAT1	ensembl_havana	protein_coding	8.50376	8.44092	8.43769	6.87315	6.86343	6.94392	8.73226	8.72785	8.74731	7.02893	6.98983	7.03575	6.99034	7.8803	7.80769	7.84069	8.41508	8.4678	8.52517	7.06723	7.06522	7.12128	8.35356	8.3676	8.27266
ENSG00000061273	HDAC7	ensembl_havana	protein_coding	2.18913	1.72936	2.39559	2.70539	2.93251	2.55842	3.12688	3.15656	3.33807	3.90666	3.87837	3.948	3.79761	4.04111	4.08953	3.97316	5.33175	5.00586	5.16571	2.81265	2.59645	2.76492	5.08144	5.05315	5.07567
ENSG00000061337	LZTS1	ensembl_havana	protein_coding	2.02866	1.65721	1.28369	3.36219	3.36167	3.30109	1.415	0.493593	0.935975	2.16123	2.26335	2.14307	2.2734	2.03697	1.89746	2.12781	1.51898	2.2527	1.3523	1.85944	2.05759	2.12207	0.752966	1.01888	2.02966
ENSG00000061455	PRDM6	ensembl_havana	protein_coding	3.91848	3.85562	4.03686	4.55844	4.65463	4.7613	2.48776	2.73645	2.9866	4.61293	4.76763	4.51832	4.54693	4.08988	4.11331	4.07534	2.55646	1.94236	2.30923	4.16904	3.87656	4.03738	3.44328	2.67599	2.13275
ENSG00000061492	WNT8A	ensembl_havana	protein_coding	0.748555	1.12669	0.973353	2.06073	1.87456	1.7331	-0.635622	-0.243372	-0.648988	0.576267	0.551471	0.687877	0.958892	-0.318509	0.451658	-0.132062	-2.72894	-2.7015	-0.413233	-1.37322	0.236557	-0.0103763	-2.70647	-1.0966	-0.403302
ENSG00000061676	NCKAP1	ensembl_havana	protein_coding	6.61951	6.64443	6.62756	6.33619	6.27137	6.23448	6.15879	6.01506	5.9762	5.76725	5.80332	5.79573	5.73823	5.54385	5.6367	5.63543	5.20769	5.40179	5.34699	5.65137	5.74541	5.76694	5.12008	5.3899	5.21141
ENSG00000061794	MRPS35	ensembl_havana	protein_coding	5.74641	5.73594	5.96793	5.48273	5.29034	5.27742	7.12783	7.06547	6.97516	6.47037	6.5538	6.52077	6.50401	7.13561	7.24607	7.2278	8.1772	8.15259	8.09059	6.43542	6.4158	6.54303	8.30825	8.30925	8.30888
ENSG00000061918	GUCY1B1	ensembl_havana	protein_coding	9.82397	9.8003	9.77929	9.08325	9.05251	9.10432	10.0863	10.0959	10.1015	4.71281	4.75689	4.86554	4.78463	6.36469	6.3105	6.25754	7.18843	7.18877	7.11503	4.22966	4.36859	4.47406	5.85196	5.84591	5.61016
ENSG00000061936	SFSWAP	ensembl_havana	protein_coding	3.29875	3.62919	3.58688	4.1253	4.24303	4.42769	4.49366	4.3349	4.34456	5.00844	5.0041	4.89607	5.08923	4.80104	4.81526	4.7723	4.30448	4.21737	4.32012	3.99834	3.82951	3.5838	4.13902	4.39525	4.47444
ENSG00000061938	TNK2	ensembl	protein_coding	1.97095	1.12669	1.37389	2.82984	2.68529	2.61446	1.98329	2.36806	2.37655	1.91507	1.88331	1.66442	1.40141	1.02029	-0.0140059	0.263867	0.971496	1.69082	0.965278	0.948708	1.28386	0.681501	0.752966	1.01888	1.18166
ENSG00000061987	MON2	ensembl_havana	protein_coding	6.42636	6.31871	6.32243	6.13859	6.15693	6.06637	5.97698	6.00244	6.00514	6.51809	6.61756	6.69296	6.6182	6.32958	6.39053	6.36063	5.88944	5.81026	5.76069	6.01738	6.10281	5.88351	5.73233	5.45286	5.55554
ENSG00000062038	CDH3	ensembl_havana	protein_coding	2.95615	2.52155	2.92941	4.75333	4.79869	4.73626	1.91458	2.14129	1.96992	3.52223	3.77564	3.54746	3.82831	2.55981	2.58236	2.5858	2.76291	2.65606	2.01973	3.0191	3.22448	3.13467	2.96596	3.50826	3.46459
ENSG00000062096	ARSF	ensembl_havana	protein_coding	1.48552	1.65721	1.68705	3.11065	3.21995	3.01915	0.804951	1.5409	0.935975	3.68848	3.82792	3.95768	4.01779	2.7539	2.97738	2.91463	-0.407015	-0.379567	0.72427	2.08621	2.21231	2.17183	-0.384537	0.48836	1.36223
ENSG00000062194	GPBP1	ensembl_havana	protein_coding	7.63294	7.58308	7.53101	6.87893	6.81803	6.95074	7.9627	7.93044	7.96098	7.67677	7.76328	7.66553	7.68716	8.05013	8.0508	8.07662	8.1079	8.01704	8.04538	7.4754	7.40715	7.41524	8.03247	8.01105	8.01371
ENSG00000062282	DGAT2	ensembl_havana	protein_coding	-1.32183	-0.458271	0.416959	1.6389	2.05235	1.83095	0.644486	-1.09137	-0.648988	0.576267	0.217052	-0.178856	-1.15659	0.638422	0.348564	1.23472	1.91491	2.05339	1.90869	1.16283	1.75593	1.33358	1.68585	1.842	1.5227
ENSG00000062370	ZNF112	ensembl_havana	protein_coding	3.17642	2.91096	2.83729	2.38671	2.45162	2.408	3.42739	3.02965	3.05145	0.189244	0.217052	0.125998	-0.41962	0.452009	0.879079	0.749294	0.971496	1.2054	2.30923	0.00529139	0.577594	0.196075	1.68585	1.96229	1.18166
ENSG00000062485	CS	ensembl_havana	protein_coding	7.07648	6.98191	7.0802	6.26523	6.1953	6.18908	8.20583	8.1712	8.23409	6.01823	6.13747	6.07464	6.14415	6.71491	6.78535	6.70283	8.95887	8.99243	8.92082	7.4088	7.41647	7.43193	9.15346	9.11326	9.08735
ENSG00000062598	ELMO2	ensembl_havana	protein_coding	7.41761	7.41961	7.39357	6.61575	6.61536	6.56998	7.60483	7.54453	7.58873	4.50561	4.50406	4.42368	4.49047	5.00977	4.90883	4.9031	6.45841	6.33468	6.46206	5.26195	5.36033	5.21696	6.31313	6.30428	6.47689
ENSG00000062650	WAPL	ensembl_havana	protein_coding	5.93178	6.05655	6.04546	5.89255	5.91105	5.85876	6.05886	6.20692	6.13798	6.19789	6.2082	6.30827	6.18228	5.50542	5.66648	5.70349	6.43847	6.68005	6.6848	5.79871	5.72841	5.70914	6.79935	6.64711	6.65198
ENSG00000062716	VMP1	ensembl_havana	protein_coding	8.48777	8.44762	8.44876	8.41902	8.3891	8.4703	8.8088	8.79829	8.80252	7.57162	7.59473	7.52606	7.51937	7.71847	7.711	7.70582	8.94745	9.05798	8.98637	8.03829	8.04348	8.01668	8.89948	8.89634	8.80274
ENSG00000062725	APPBP2	ensembl_havana	protein_coding	2.8954	3.36049	3.14968	3.13015	3.16299	3.08012	2.57939	2.56398	2.77248	1.01237	1.47485	1.84221	1.2882	1.74378	1.74342	2.21992	3.05242	2.58391	2.6911	1.91956	1.88426	1.90389	2.15152	1.4059	2.70103
ENSG00000062822	POLD1	ensembl_havana	protein_coding	0.604165	1.326	1.18748	2.8058	2.93251	3.03976	1.20088	1.23056	1.49785	1.61809	0.737884	1.40611	-0.0785826	2.00342	1.52441	1.95986	1.91491	2.15649	2.30923	1.7967	1.37406	1.71545	1.8171	2.07332	2.02966
ENSG00000063015	SEZ6	ensembl_havana	protein_coding	2.46476	2.74684	2.73889	3.1871	2.81419	2.47007	1.60142	1.44468	2.03551	2.10351	2.51367	2.47515	2.56831	2.46439	2.28018	2.12781	0.440981	0.998944	0.0721935	0.948708	1.28386	-0.0103763	1.54146	1.71075	0.0821249
ENSG00000063046	EIF4B	ensembl_havana	protein_coding	8.33101	8.33867	8.35913	7.49922	7.43618	7.43013	8.74345	8.76941	8.69182	7.86872	7.81729	7.82412	7.79081	8.17075	8.14322	8.17771	9.65557	9.58766	9.61936	7.95635	8.02359	7.91535	9.74912	9.74129	9.72056
ENSG00000063127	SLC6A16	ensembl_havana	protein_coding	3.47518	3.53168	3.48937	3.83579	3.99367	3.93913	2.66555	2.89048	2.52094	3.28322	3.46828	3.52158	3.43504	3.01188	2.69171	2.75956	2.82565	2.79036	2.55024	3.17522	3.09785	3.2317	2.24773	3.0998	1.91863
ENSG00000063176	SPHK2	ensembl_havana	protein_coding	1.48552	0.619732	1.45878	1.33724	1.0731	1.4548	0.949341	1.71599	0.791585	-0.703841	-0.60607	-1.94439	-1.51916	-0.705532	-0.31886	-1.21006	1.79462	2.05339	0.72427	0.697169	1.08455	1.57459	2.15152	1.56636	1.91863
ENSG00000063177	RPL18	ensembl_havana	protein_coding	7.52303	7.61676	7.58512	6.84541	6.77434	6.91632	8.2228	8.26662	8.25489	9.04603	9.03848	9.06025	9.03475	9.22759	9.27897	9.23115	9.43879	9.39423	9.42124	7.83184	7.78859	7.86141	9.5612	9.56072	9.51407
ENSG00000063180	CA11	ensembl_havana	protein_coding	0.748555	0.0722439	0.416959	1.84172	2.17264	2.37594	-1.12105	-0.243372	-0.648988	-0.341271	0.337346	0.488568	-0.0785826	0.95158	0.117239	0.749294	0.971496	-1.11653	0.0721935	0.211742	0.577594	0.93304	-0.384537	0.12579	-1.14027
ENSG00000063241	ISOC2	ensembl_havana	protein_coding	-1.32183	0.0722439	-0.500579	-1.28167	-1.73425	0.423772	1.31191	1.23056	0.63112	0.395694	0.978892	0.257243	0.317346	0.452009	0.237533	0.977563	2.76291	3.07986	2.93726	1.6624	1.61507	1.84377	4.39157	4.13861	3.7505
ENSG00000063244	U2AF2	ensembl_havana	protein_coding	1.21422	0.619732	0.236387	0.665866	0.0312847	0.148137	2.28494	2.31462	2.56603	0.189244	0.647686	0.125998	0.627686	1.20874	1.37504	1.4529	2.48051	3.07986	2.75669	1.85944	1.08455	1.57459	2.96596	2.27263	2.56017
ENSG00000063245	EPN1	ensembl_havana	protein_coding	0.443701	0.459267	0.577424	1.84172	1.9211	1.9663	0.257463	0.83463	0.450548	0.881121	1.3082	1.92351	1.73958	0.95158	1.2661	0.574207	0.0784114	0.998944	0.0721935	1.97728	0.973522	1.33358	1.381	0.48836	1.66709
ENSG00000063322	MED29	ensembl_havana	protein_coding	2.92609	2.97172	2.80523	2.56919	2.71201	2.408	4.43354	4.40048	4.4803	3.60774	3.07719	3.44104	3.20487	4.19022	4.2047	4.17076	4.65476	4.28719	4.1837	3.42379	3.52934	3.56531	4.60642	4.83414	4.77462
ENSG00000063587	ZNF275	ensembl_havana	protein_coding	1.64164	1.4162	0.973353	0.955373	2.00991	1.25776	3.03276	2.69523	2.84744	2.79258	2.53898	2.57917	2.30285	3.10973	3.06128	2.91463	2.31545	2.85309	2.81943	0.828414	0.853228	0.537111	2.33793	2.44772	2.02966
ENSG00000063601	MTMR1	ensembl_havana	protein_coding	2.58506	1.86366	1.94421	3.2056	3.10369	3.1576	2.8608	2.85349	2.73348	4.41362	4.68501	4.67912	4.55307	4.04111	4.04076	4.04208	2.22525	3.02643	2.75669	2.6447	2.95902	2.62903	3.02146	3.46818	3.15741
ENSG00000063761	ADCK1	ensembl_havana	protein_coding	3.85608	3.51136	3.36292	4.99046	4.97449	5.10722	3.9579	4.14895	4.09055	4.53865	4.44503	4.33731	4.32095	4.19765	4.26256	4.17843	6.49264	6.47592	6.46206	5.24443	5.29256	5.43639	7.14372	6.95687	7.08051
ENSG00000063854	HAGH	ensembl_havana	protein_coding	3.29875	3.13999	2.80523	2.9444	3.12373	3.1576	3.71689	3.50557	3.94454	2.46608	2.2934	2.36304	2.3317	2.36221	2.51254	2.89614	5.74273	5.84925	5.72836	5.08293	4.81751	4.81666	6.48583	6.65159	6.70313
ENSG00000063978	RNF4	ensembl_havana	protein_coding	2.1376	1.98651	1.6149	3.51831	3.74472	3.43159	2.57939	2.41959	2.4263	2.37145	2.79152	2.30354	2.44167	2.06976	1.52441	1.8868	2.31545	2.79036	2.01973	1.85944	2.30695	1.57459	2.24773	2.87302	3.00269
ENSG00000064012	CASP8	ensembl_havana	protein_coding	5.54853	5.36898	5.49691	5.36425	5.42562	5.41788	6.70804	6.72241	6.69467	5.50839	5.39566	5.4599	5.39971	5.94165	5.9413	5.99179	6.54951	6.54406	6.76269	5.59256	5.46152	5.44653	6.62669	6.49086	6.54857
ENSG00000064042	LIMCH1	ensembl_havana	protein_coding	5.51358	5.4672	5.51685	6.2871	6.30027	6.32122	4.14948	4.28019	4.37021	6.85184	6.75216	6.76504	6.77874	6.40219	6.38565	6.45369	4.30448	4.57463	4.23062	5.65579	5.8315	5.66639	4.60642	4.5376	4.286
ENSG00000064102	INTS13	ensembl_havana	protein_coding	5.68042	5.74901	5.68044	4.60795	4.76719	4.59718	6.34656	6.38274	6.44904	5.3987	5.30267	5.41843	5.36174	5.95268	6.01258	5.96542	7.98788	8.02387	8.0322	5.9931	6.22902	6.10136	7.81022	7.70106	7.75959
ENSG00000064115	TM7SF3	ensembl_havana	protein_coding	5.57782	5.5088	5.37116	4.53669	4.66834	4.63153	6.29004	6.28888	6.25962	5.06245	5.12185	4.89103	5.17134	5.94165	5.86397	6.01982	6.18694	6.3565	6.34432	4.86327	5.02663	4.90757	6.18532	6.15449	6.11712
ENSG00000064205	CCN5	ensembl_havana	protein_coding	-1.32183	-0.820841	0.236387	1.69234	1.82646	1.51492	-1.12105	-0.605942	-1.87138	1.443	1.36592	1.92351	0.802773	-0.0136545	0.80313	0.664405	0.0784114	-1.11653	-1.1502	-1.37322	-0.862979	-0.251384	0.752966	0.12579	0.734202
ENSG00000064218	DMRT3	ensembl_havana	protein_coding	0.748555	0.0722439	1.08438	2.06073	2.28367	1.87749	-0.273052	0.0461344	0.244097	1.13266	1.3082	1.71096	1.69586	1.70255	1.93353	1.34793	0.440981	-1.11653	-0.413233	0.948708	1.45895	1.49864	0.752966	0.12579	-0.403302
ENSG00000064225	ST3GAL6	ensembl_havana	protein_coding	7.28476	7.21022	7.1867	6.12651	6.15449	6.28283	7.17449	7.22423	7.23103	6.03377	6.08473	6.22052	6.07969	6.30913	6.34438	6.26297	5.37434	5.07329	5.14136	5.34651	5.39306	5.43639	5.17005	5.18262	5.26912
ENSG00000064270	ATP2C2	ensembl_havana	protein_coding	2.37861	1.98651	2.63328	4.39882	4.09864	4.26215	1.98329	1.44468	2.09825	3.02796	3.1447	3.39902	3.52524	2.94276	3.43288	3.18225	2.31545	2.58391	2.39412	2.84401	2.86883	2.73213	2.78539	1.96229	2.02966
ENSG00000064309	CDON	ensembl_havana	protein_coding	3.61363	3.62919	3.62412	4.79056	4.76719	4.67829	2.70677	2.25913	2.21608	4.60255	4.63307	4.55066	4.63639	3.57702	3.47019	3.69147	2.69732	2.3429	2.47429	4.14406	4.16887	4.15337	2.90824	2.7447	2.40405
ENSG00000064313	TAF2	ensembl_havana	protein_coding	6.60772	6.63976	6.54017	6.0182	5.98411	6.00219	7.43431	7.43611	7.46028	6.42985	6.49034	6.47262	6.48807	6.66213	6.66178	6.56619	7.06059	6.96206	7.07702	6.46598	6.48575	6.53117	7.34474	7.41778	7.3287
ENSG00000064419	TNPO3	ensembl_havana	protein_coding	6.59106	6.60423	6.54017	6.28927	6.43868	6.40503	7.41733	7.40927	7.40397	6.01432	5.97542	5.97328	5.96236	6.75831	6.75292	6.6908	8.14834	8.11629	8.14059	6.9568	6.9508	6.90849	8.30825	8.3553	8.38525
ENSG00000064545	TMEM161A	ensembl_havana	protein_coding	-0.473837	-0.820841	-0.500579	-0.388582	-0.355738	0.148137	1.76648	0.83463	1.67294	1.34678	0.822773	0.377537	0.317346	1.42692	0.80313	1.23472	0.971496	1.54643	0.434764	0.552779	0.577594	-2.12585	2.15152	2.44772	2.13275
ENSG00000064547	LPAR2	ensembl_havana	protein_coding	-0.836407	-1.30627	-1.34858	-2.50406	-0.886253	-0.192899	-1.12105	-0.243372	0.00308903	2.46608	2.10288	2.17662	2.24335	1.70255	1.8225	1.92379	-1.14398	0.10586	-0.413233	-2.11019	-0.500409	-0.540891	-2.70647	-1.0966	-1.14027
ENSG00000064601	CTSA	ensembl_havana	protein_coding	7.36116	7.28544	7.31463	6.5931	6.60649	6.68566	7.06976	6.9563	6.96887	3.14702	2.56385	3.0646	3.03981	4.27702	4.34522	4.50571	7.05078	7.00414	7.04784	5.81066	5.96084	5.99827	7.07653	6.93498	6.91321
ENSG00000064607	SUGP2	ensembl_havana	protein_coding	4.09095	4.45395	3.86088	4.39882	4.57682	4.5186	4.91897	4.68999	4.74823	5.00056	5.00864	4.9697	4.9841	5.33381	5.37011	5.24023	5.26541	5.81026	5.5175	3.9559	4.02315	4.12839	5.78137	5.68038	5.77062
ENSG00000064651	SLC12A2	ensembl_havana	protein_coding	5.3249	5.51391	5.41961	5.32672	5.24988	5.15524	5.77861	5.71341	5.77488	5.53046	5.55302	5.47008	5.4367	5.64795	5.70872	5.68745	4.89311	4.74972	5.10404	5.36825	5.30981	5.43639	4.72816	4.83414	4.99587
ENSG00000064652	SNX24	ensembl_havana	protein_coding	6.34066	6.2802	6.29384	6.12651	6.08721	6.0888	6.89576	7.00772	6.9349	5.67616	5.77164	5.68642	5.5546	5.02657	5.16922	4.98415	4.7709	5.06006	4.84227	5.38434	5.41447	5.36867	4.69441	4.66716	4.95425
ENSG00000064655	EYA2	ensembl_havana	protein_coding	4.33923	4.23599	4.27786	6.04925	5.92253	5.93226	3.77619	3.52922	3.81978	4.88541	4.85084	5.01677	4.85091	4.57987	4.65167	4.55959	4.01252	3.95672	4.08502	4.658	4.58233	4.63348	4.67724	4.51811	4.72598
ENSG00000064666	CNN2	ensembl_havana	protein_coding	5.3249	5.34047	5.49189	4.49218	4.50988	4.5186	7.15787	7.14417	7.18841	5.03184	4.97194	4.9111	4.92379	5.74504	5.8237	5.70615	5.81409	5.68652	6.00293	3.15034	2.95902	3.184	6.07161	5.90715	5.90777
ENSG00000064687	ABCA7	ensembl_havana	protein_coding	-0.184331	-0.820841	1.28369	1.33724	1.43567	1.39206	1.31191	0.674166	1.49785	-1.92623	-4.30651	-1.45896	-2.74155	-1.59862	0.117239	-0.920558	0.730488	1.2054	1.3523	0.828414	0.721984	0.812746	1.54146	1.4059	0.97521
ENSG00000064692	SNCAIP	ensembl_havana	protein_coding	4.59941	4.60542	4.42225	5.15653	5.39297	5.21988	3.40251	2.92655	2.9187	5.03184	5.19533	5.07576	5.12264	4.96253	4.86747	5.04837	4.25974	4.19332	4.25352	4.84788	5.08789	5.0205	4.25932	4.39525	4.14513
ENSG00000064703	DDX20	ensembl_havana	protein_coding	3.0977	3.62919	3.22431	3.2419	3.37845	3.26653	3.71689	3.86283	3.68321	4.05105	3.86842	4.03289	4.18524	4.39816	4.46712	4.44338	4.54718	4.64723	4.46451	3.85175	3.67839	4.03738	4.82492	4.91089	4.55089
ENSG00000064726	BTBD1	ensembl_havana	protein_coding	5.01087	5.14329	5.15286	4.99046	4.95225	5.03207	5.4243	5.28367	5.24062	4.48316	4.82019	4.70235	4.76889	4.55692	4.4423	4.42414	5.01925	5.17502	5.30376	4.42897	4.60113	4.55128	4.95887	5.10634	4.96826
ENSG00000064763	FAR2	ensembl_havana	protein_coding	7.76085	7.75172	7.81079	6.25638	6.29144	6.21196	8.68727	8.69816	8.70447	6.2718	6.27563	6.36395	6.21555	7.04059	7.06383	7.03734	6.86911	6.66264	6.87771	6.17983	6.04219	6.00515	6.63116	6.53518	6.66063
ENSG00000064787	BCAS1	ensembl_havana	protein_coding	4.26913	4.24832	3.76412	5.00638	5.23614	5.27308	2.62311	3.02965	2.81044	5.04722	4.9812	4.86039	4.86578	4.60805	4.18239	4.14749	3.29342	3.22924	3.14748	4.2764	4.32402	4.31709	3.70293	3.76138	3.71771
ENSG00000064835	POU1F1	ensembl_havana	protein_coding	0.443701	1.12669	0.973353	1.74387	0.336139	0.423772	0.257463	-1.82833	0.63112	0.395694	0.337346	-0.0183915	-0.0785826	-0.158044	-0.0140059	0.263867	-0.407015	-2.7015	-0.413233	1.97728	1.61507	1.78104	-1.1215	-1.0966	0.0821249
ENSG00000064886	CHI3L2	ensembl_havana	protein_coding	1.7825	1.72936	2.16239	3.36219	3.29255	3.47764	1.76648	2.07856	2.09825	2.71762	2.68217	2.65254	2.54385	1.70255	1.86046	1.76976	1.79462	1.2054	0.434764	1.34925	1.53912	1.84377	0.752966	1.4059	1.5227
ENSG00000064933	PMS1	ensembl_havana	protein_coding	5.7507	5.84145	5.77037	5.6642	5.79401	5.78132	6.1625	6.21788	6.24929	5.68602	5.72278	5.54265	5.65506	6.22065	6.13574	6.23196	6.92031	6.80828	6.78251	5.7947	5.77468	5.87977	6.48583	6.50579	6.65631
ENSG00000064989	CALCRL	ensembl_havana	protein_coding	4.75284	4.47509	4.71751	4.42273	4.72846	4.40404	2.96641	2.85349	2.37655	6.56428	6.56616	6.60482	6.52602	6.2691	6.17205	6.20779	3.6461	2.91321	3.37336	4.39761	4.36859	4.23755	2.90824	3.20108	2.70103
ENSG00000064995	TAF11	ensembl_havana	protein_coding	4.67365	4.59581	4.51437	4.34143	4.23384	4.41196	6.17724	6.1083	6.08862	5.66622	5.68643	5.69802	5.56375	5.61223	5.62296	5.48265	6.31272	6.2322	6.29551	5.12822	5.14024	5.19908	6.85387	6.7384	6.7885
ENSG00000064999	ANKS1A	ensembl_havana	protein_coding	5.08756	5.1099	5.08772	5.74229	5.63207	5.72198	4.90132	5.07454	5.03951	5.57361	5.58982	5.56499	5.6057	5.20321	5.15018	5.33597	4.86351	4.82989	4.78054	5.02937	5.06776	4.80094	4.65986	4.26095	4.7094
ENSG00000065000	AP3D1	ensembl_havana	protein_coding	2.02866	2.91096	2.86866	3.53303	3.45952	3.56555	3.12688	2.96174	2.84744	2.63855	2.70472	3.04656	2.89266	2.62745	2.79335	2.96874	3.4208	3.22924	3.14748	3.04632	2.59645	2.76492	2.78539	3.24917	2.63232
ENSG00000065029	ZNF76	ensembl_havana	protein_coding	4.24498	4.05128	4.14328	4.57986	4.52502	4.54045	5.02055	5.04203	5.00718	4.46035	4.22877	4.32987	4.41158	4.60246	4.62985	4.76212	4.80244	5.07329	5.17773	4.07964	4.00915	4.19005	5.15772	5.25507	5.07567
ENSG00000065057	NTHL1	ensembl_havana	protein_coding	-0.473837	-2.04323	-1.34858	-1.28167	-1.24882	-1.29244	2.17173	1.5409	2.03551	2.32169	2.32285	2.60405	2.63927	3.28752	3.12506	3.43379	1.17795	1.2054	1.17173	0.00529139	0.417129	0.196075	1.8171	2.52789	3.10766
ENSG00000065060	UHRF1BP1	ensembl_havana	protein_coding	6.13267	6.13169	6.08938	6.04155	6.12497	6.03592	6.78223	6.96716	6.96677	6.22182	6.18835	6.34931	6.17831	6.15532	6.12798	6.17747	7.12437	7.01789	7.03137	6.05472	6.01441	6.12996	7.31174	7.33106	7.4207
ENSG00000065135	GNAI3	ensembl_havana	protein_coding	7.7394	7.82867	7.76985	7.01623	7.00114	6.96428	8.58389	8.53616	8.55104	7.07095	7.10553	7.13296	7.07916	7.50654	7.53142	7.55775	8.97453	9.00111	9.02181	7.91264	7.87125	7.90619	8.84284	8.91788	8.847
ENSG00000065150	IPO5	ensembl_havana	protein_coding	6.27659	6.16784	6.16397	5.53851	5.5493	5.62643	7.18547	7.08156	7.13331	6.35454	6.29804	6.24642	6.29279	6.46516	6.50582	6.58796	8.57427	8.46153	8.57942	6.95501	7.00121	6.99913	8.66368	8.61936	8.64055
ENSG00000065154	OAT	ensembl_havana	protein_coding	5.84207	5.75335	5.8511	5.00109	4.92966	5.02174	6.70804	6.64063	6.6587	4.16828	3.93666	4.20536	4.24714	5.89438	5.86631	5.92493	11.0494	10.9934	10.989	10.1351	10.1345	10.1186	11.3257	11.3215	11.2871
ENSG00000065183	WDR3	ensembl_havana	protein_coding	6.25559	6.25902	6.2228	5.26633	5.15571	5.22888	7.33592	7.37868	7.37259	4.98466	4.95793	4.97923	4.73688	5.73741	5.7872	5.72723	6.9239	7.16733	7.09931	5.61091	5.4512	5.68365	7.22575	7.31137	7.24775
ENSG00000065243	PKN2	ensembl_havana	protein_coding	6.20955	6.23444	6.11577	6.13377	6.20944	6.17982	6.22413	6.34326	6.28006	7.07658	7.07341	7.10055	7.04254	6.88232	6.8785	6.89089	6.3452	6.31253	6.3655	6.1829	6.29401	6.05902	6.18532	6.21628	6.21435
ENSG00000065268	WDR18	ensembl_havana	protein_coding	1.40063	0.0722439	1.6149	-1.76709	-0.355738	-1.29244	2.74685	2.25913	2.6934	1.01237	1.36592	1.34839	1.22808	1.20874	1.2661	1.11186	2.31545	2.58391	3.14748	1.34925	0.721984	1.04407	3.83269	3.54725	3.61462
ENSG00000065308	TRAM2	ensembl_havana	protein_coding	6.0722	6.10482	6.04889	5.25305	5.15084	5.21988	5.95577	5.84645	5.8081	2.9966	3.05981	3.1	3.25092	4.16008	4.04076	4.15529	5.85977	5.91689	5.85355	3.94148	4.20618	3.86661	5.23017	5.24325	5.11397
ENSG00000065325	GLP2R	ensembl_havana	protein_coding	3.01445	2.81475	2.70454	4.4694	4.34896	4.08509	1.415	1.79616	1.67294	3.66871	3.58223	3.32614	3.42168	3.02866	3.12506	3.08762	2.40034	1.94236	1.65716	3.36013	3.46922	3.10936	3.12642	2.52789	2.56017
ENSG00000065328	MCM10	ensembl_havana	protein_coding	4.86799	4.82713	4.87253	4.39882	4.43166	4.26215	7.11257	7.1499	7.09344	3.50003	3.59436	3.31111	3.35297	3.06163	3.27316	3.13571	8.26187	8.29357	8.42408	7.06224	7.09371	7.20282	8.69174	8.54183	8.6174
ENSG00000065357	DGKA	ensembl_havana	protein_coding	4.59941	4.50623	4.64691	4.60098	4.61978	4.4964	4.99582	5.08256	4.9056	3.54409	3.59436	3.98635	3.5983	4.59121	4.59649	4.58291	5.03261	5.31531	5.05274	4.21774	3.9071	3.54657	5.60187	5.72358	5.55554
ENSG00000065361	ERBB3	ensembl_havana	protein_coding	1.40063	0.459267	0.973353	3.2056	2.93251	2.77057	0.016455	0.97902	0.450548	0.881121	1.36592	1.4616	1.45485	0.723311	0.72296	1.29244	0.730488	-0.379567	0.0721935	1.59025	1.37406	1.71545	2.04842	1.71075	1.79833
ENSG00000065371	ROPN1	ensembl_havana	protein_coding	-0.473837	0.0722439	0.236387	2.45014	1.87456	1.83095	-0.273052	-0.605942	-1.87138	1.443	0.337346	1.22553	1.34592	1.08588	1.37504	0.905413	-0.407015	0.10586	-1.1502	0.697169	1.45895	1.41847	-1.1215	-0.359636	-1.14027
ENSG00000065413	ANKRD44	havana	protein_coding	5.7421	5.58369	5.698	6.35703	6.38157	6.3729	5.17541	5.30438	5.13985	7.03859	7.02497	7.106	7.0642	7.30009	7.27535	7.27956	5.23106	5.42263	5.39926	5.89169	5.77468	5.79896	4.93016	4.98377	4.77462
ENSG00000065427	KARS	ensembl_havana	protein_coding	6.98286	6.97265	7.12635	6.38367	6.40018	6.3729	8.14152	8.15323	8.12909	6.80055	6.91205	6.85586	6.85775	7.52587	7.55404	7.61754	9.37467	9.43518	9.44692	8.08908	8.0648	8.10657	9.76343	9.72862	9.75833
ENSG00000065457	ADAT1	ensembl_havana	protein_coding	3.79087	3.73813	3.54866	3.59046	3.63731	3.57969	4.63917	4.73136	4.94026	2.55489	2.20128	2.33359	2.56831	3.76895	3.92011	4.06709	4.84849	4.97798	4.98594	3.77246	3.62429	3.69006	5.08144	5.19495	5.12652
ENSG00000065485	PDIA5	ensembl_havana	protein_coding	3.49579	3.36049	3.60562	4.35806	4.21528	4.56909	3.86991	4.14895	4.02747	4.05105	3.58223	3.80514	3.85837	2.92494	3.34187	3.16691	2.31545	2.3429	2.21903	3.4444	3.50958	3.54657	2.65109	3.0998	3.05613
ENSG00000065491	TBC1D22B	ensembl_havana	protein_coding	4.45953	4.36616	4.46392	4.95264	5.03922	4.96361	4.91017	4.88591	4.87905	5.81748	5.70611	5.71525	5.73013	4.9137	4.91786	4.93968	6.24547	6.13456	6.0625	6.22222	6.27365	6.17945	6.56733	6.62905	6.69051
ENSG00000065518	NDUFB4	ensembl_havana	protein_coding	4.38414	4.34335	4.15604	4.34143	4.33184	4.13383	5.16065	5.24134	5.19829	4.85949	4.85588	4.9649	4.87561	3.97341	4.16732	4.00803	5.55183	5.50308	5.36813	4.11863	3.76429	3.78903	4.56966	4.37372	4.7094
ENSG00000065526	SPEN	ensembl_havana	protein_coding	5.86205	5.96239	6.01073	5.9152	5.87012	5.85295	5.74438	5.84645	5.77488	5.86167	5.90416	5.90486	5.91785	5.64524	5.61743	5.6186	5.85977	5.60684	5.84604	5.30767	5.29256	5.43129	5.61095	5.72358	5.53686
ENSG00000065534	MYLK	ensembl_havana	protein_coding	9.94671	9.95242	9.93602	9.59671	9.61392	9.61499	10.2595	10.2661	10.2835	4.99263	5.00864	5.08903	5.02443	5.11955	5.02204	4.96652	7.13369	6.97622	7.13366	5.40551	5.31551	5.18703	6.53909	6.31561	6.27758
ENSG00000065548	ZC3H15	ensembl_havana	protein_coding	6.98286	6.95583	7.03599	6.45111	6.46444	6.48611	8.26136	8.28063	8.23932	7.73614	7.70367	7.66774	7.67736	7.19068	7.15735	7.19129	8.53491	8.47405	8.45898	7.10656	7.07366	7.12128	8.45404	8.32756	8.40598
ENSG00000065559	MAP2K4	ensembl_havana	protein_coding	5.02512	4.72495	4.95521	5.03251	5.0126	4.90302	4.67077	4.88591	4.86107	5.85294	5.95441	5.98042	5.96696	5.3803	5.35356	5.37657	5.13524	5.03321	5.11659	5.30767	5.30408	5.10617	4.72816	5.09322	4.49394
ENSG00000065600	TMEM206	ensembl_havana	protein_coding	4.82791	5.01205	4.87253	4.96897	4.92966	5.0626	5.81205	5.65548	5.68065	3.83753	4.05543	4.07798	4.26968	5.13899	5.12311	5.23656	4.49022	4.68221	4.88689	3.65358	3.86105	3.48886	4.64226	4.1888	4.21728
ENSG00000065609	SNAP91	ensembl_havana	protein_coding	4.68267	4.55668	4.58216	4.53669	4.77354	4.65843	2.5343	2.14129	1.90121	5.09983	4.94852	5.15364	4.97955	4.61362	4.72038	4.58291	3.10395	2.58391	3.37336	4.64024	4.45379	4.55128	3.40206	3.29572	2.9472
ENSG00000065613	SLK	ensembl_havana	protein_coding	5.65315	5.70496	5.68485	4.81486	5.11625	5.04232	5.73942	5.779	5.93383	5.79487	5.9307	5.78761	5.90831	5.38682	5.3734	5.35979	5.96105	6.08314	6.12593	5.59717	5.81147	5.73833	6.07817	6.02924	5.92941
ENSG00000065615	CYB5R4	ensembl_havana	protein_coding	6.36886	6.40935	6.37252	5.86081	5.7656	5.87032	6.07469	6.21058	6.09248	5.73436	5.67506	5.70091	5.64647	5.7246	5.83328	5.74025	5.51423	5.56997	5.62678	5.38434	5.30408	5.43129	5.53671	5.42172	5.61016
ENSG00000065618	COL17A1	ensembl_havana	protein_coding	1.91083	2.09972	2.11086	2.92221	2.86269	3.21309	-0.273052	0.493593	1.49785	1.91507	1.52638	2.10872	1.97727	1.70255	1.93353	1.84883	0.440981	2.05339	2.21903	2.32722	2.05759	2.21992	1.68585	1.22533	1.36223
ENSG00000065621	GSTO2	ensembl_havana	protein_coding	3.61363	3.61021	3.42753	4.00374	3.79557	3.96091	3.7567	3.21606	3.43848	4.53865	4.56077	4.39546	4.49686	4.52181	4.56809	4.43058	3.20179	3.44825	2.99276	3.29354	2.83746	3.366	4.1639	4.47831	4.01624
ENSG00000065665	SEC61A2	ensembl_havana	protein_coding	3.90313	3.70272	4.25431	4.22839	4.19649	4.19023	4.50539	4.82032	4.54928	4.15414	4.35527	4.13029	4.16133	4.14477	4.04076	4.17076	4.86351	4.96384	5.22484	4.59487	4.25448	4.31709	4.76114	4.91089	4.8522
ENSG00000065675	PRKCQ	ensembl_havana	protein_coding	7.22891	7.22277	7.19291	6.6948	6.69954	6.76826	7.47216	7.55609	7.52022	5.41064	5.51845	5.50352	5.52055	6.17805	6.12992	6.17939	6.06872	6.28435	6.3655	4.84013	5.0745	5.14405	5.86718	5.98732	6.16655
ENSG00000065717	TLE2	ensembl_havana	protein_coding	0.604165	1.12669	0.577424	3.59046	3.37845	3.28391	0.463914	-0.605942	0.935975	1.13266	1.42141	1.88343	1.09975	0.348916	0.72296	-0.292526	0.0784114	-0.379567	0.0721935	1.34925	0.417129	1.57459	1.20043	1.22533	1.36223
ENSG00000065802	ASB1	ensembl_havana	protein_coding	1.40063	1.01566	1.88409	2.25083	2.60203	2.43937	2.74685	2.20141	2.03551	2.16123	2.10288	2.20941	1.97727	1.6164	2.00307	1.59729	3.46088	3.02643	3.24212	1.7967	2.2604	2.47901	3.44328	2.87302	3.96127
ENSG00000065833	ME1	ensembl_havana	protein_coding	6.38553	6.51263	6.37798	5.62351	5.68697	5.83242	4.77134	4.94865	4.72853	5.69093	5.68643	5.64507	5.49526	5.40941	5.41864	5.55518	4.30448	3.98501	4.1837	4.90104	5.04047	5.08035	3.92289	3.91835	4.14513
ENSG00000065882	TBC1D1	ensembl_havana	protein_coding	4.92989	4.89928	5.10099	5.9918	5.87012	6.01004	4.48184	4.73136	4.61512	5.90876	6.00069	6.06348	6.07757	5.57845	5.66111	5.816	4.43093	4.57463	4.42471	4.8166	4.50459	4.97918	4.65986	4.66716	4.58765
ENSG00000065883	CDK13	ensembl_havana	protein_coding	6.48938	6.38443	6.40498	6.31931	6.1642	6.19138	6.25573	6.29579	6.23889	6.09798	6.14161	6.12062	6.18228	6.36138	6.35938	6.35048	6.08804	6.2322	6.02971	5.69931	5.82352	5.78304	5.84428	5.88449	5.6884
ENSG00000065923	SLC9A7	ensembl_havana	protein_coding	5.55345	5.52409	5.54624	5.2486	5.2725	5.07264	5.26783	5.2197	5.10208	6.25202	6.23942	6.27961	6.19017	5.98956	6.05822	6.09473	5.19587	5.15025	4.84227	4.0664	3.84537	4.30599	4.23605	4.26095	4.35159
ENSG00000065970	FOXJ2	ensembl_havana	protein_coding	2.50598	2.34908	2.86866	3.50344	3.63731	3.46245	3.69657	3.78638	3.33807	2.46608	2.68217	2.33359	2.63927	2.3355	1.93353	2.30651	3.81022	3.92786	3.95134	3.58098	3.69599	3.85143	4.18835	4.21325	4.12026
ENSG00000065978	YBX1	ensembl_havana	protein_coding	5.57782	5.70496	5.64465	5.25305	5.2859	5.24672	7.1164	7.2547	7.0445	6.21502	6.10182	6.16309	6.36785	6.3397	6.32584	6.34878	8.11733	8.13692	8.18296	7.09194	7.06183	7.04657	8.25571	8.24102	8.26558
ENSG00000065989	AC011529.1	ensembl_havana	protein_coding	2.62302	2.30254	2.51932	4.1253	3.52125	3.57969	1.51122	1.94425	1.90121	2.79258	2.20128	2.03746	2.2734	1.74378	0.879079	1.50265	2.55646	2.58391	2.55024	2.32722	2.11103	2.47901	2.42282	2.93315	3.05613
ENSG00000066027	PPP2R5A	ensembl_havana	protein_coding	6.07563	5.88553	5.97155	5.94853	5.97311	5.79654	5.94289	6.02341	6.04947	5.3745	5.56231	5.56182	5.6204	5.33381	5.42815	5.36653	5.25405	5.23514	5.27046	5.09601	5.29256	5.36867	5.08144	5.17018	4.95425
ENSG00000066032	CTNNA2	ensembl_havana	protein_coding	7.34847	7.19756	7.3132	8.13588	8.14073	8.12331	6.25573	6.11613	6.1192	8.51013	8.50507	8.54204	8.49387	8.31748	8.29433	8.35409	6.51185	6.53452	6.62459	7.78109	7.80692	7.76644	6.60868	6.68257	6.58992
ENSG00000066044	ELAVL1	ensembl_havana	protein_coding	3.65086	3.13999	3.36292	3.51831	3.67853	3.70111	4.44577	3.95302	4.27837	3.76493	3.69911	3.44104	3.65648	3.30139	3.21573	3.32737	4.50946	4.89096	4.82708	2.90476	3.4277	3.15955	4.53194	4.61306	4.69262
ENSG00000066056	TIE1	ensembl_havana	protein_coding	1.64164	2.25445	2.26023	0.665866	1.0731	0.655097	2.22945	2.31462	2.56603	1.5332	1.96028	1.79977	2.14922	2.48885	2.75355	2.18987	-1.14398	0.757936	0.434764	-0.887793	-0.862979	-0.540891	-1.1215	-0.359636	0.0821249
ENSG00000066084	DIP2B	ensembl_havana	protein_coding	6.51485	6.55296	6.60678	6.52661	6.35851	6.49733	5.68373	5.94645	5.78921	6.55355	6.52717	6.62471	6.5182	6.37784	6.38565	6.39727	5.96105	5.9315	5.86846	5.79871	5.79931	5.61336	5.45844	5.53275	5.50839
ENSG00000066117	SMARCD1	ensembl_havana	protein_coding	1.11113	1.4162	0.577424	2.21476	1.82646	1.7331	1.91458	1.94425	2.21608	1.84636	2.13643	1.40611	2.08288	1.32195	1.86046	1.76976	1.35852	2.05339	1.90869	0.392315	0.721984	0.537111	2.15152	1.71075	1.5227
ENSG00000066136	NFYC	ensembl_havana	protein_coding	6.07563	5.96239	5.93498	5.65749	5.71696	5.44517	6.53573	6.69392	6.54788	5.29293	5.09223	5.05335	5.03762	5.87596	5.8261	5.87386	6.32905	6.19635	6.23351	5.50698	5.52688	5.5156	6.36231	6.36556	6.49152
ENSG00000066185	ZMYND12	ensembl_havana	protein_coding	2.76563	3.19198	2.70454	2.82984	2.93251	2.69463	2.99997	2.51744	2.88351	2.67863	2.636	2.97209	3.00441	2.8132	2.85106	2.89614	1.79462	1.94236	1.51277	1.34925	0.417129	0.376647	2.24773	2.07332	1.79833
ENSG00000066248	NGEF	ensembl_havana	protein_coding	2.66002	2.8796	2.86866	4.65581	4.72846	4.57617	2.43967	2.65279	2.52094	3.35917	3.7214	3.79438	3.47439	2.48885	2.43917	2.30651	2.40034	1.54643	2.01973	2.96306	3.14985	3.32261	2.65109	3.0998	2.88948
ENSG00000066279	ASPM	ensembl_havana	protein_coding	5.60654	5.39139	5.70236	4.81486	4.4713	4.78591	6.73818	6.74025	6.71733	3.78342	3.92711	4.08683	4.03543	3.62193	4.12115	3.63682	6.08163	6.10908	5.87586	5.95051	6.08288	6.11732	6.0847	6.4191	6.18466
ENSG00000066294	CD84	ensembl_havana	protein_coding	10.4231	10.4053	10.3967	9.65213	9.66993	9.62909	9.97025	9.97135	9.95821	3.83753	3.86842	3.97685	4.24714	5.81924	5.84989	5.79119	7.01757	7.12664	7.09298	4.79269	4.67396	4.59752	6.07161	6.02234	6.09175
ENSG00000066322	ELOVL1	ensembl_havana	protein_coding	6.74318	6.7016	6.77761	6.02602	5.87899	6.02045	7.95523	7.96011	8.05096	2.51117	1.99727	2.30354	1.73958	4.46747	4.65707	4.4811	8.83473	8.74817	8.75819	7.58388	7.67563	7.66477	9.47313	9.48177	9.49787
ENSG00000066336	SPI1	ensembl_havana	protein_coding	1.71379	1.79807	1.68705	2.73116	2.73824	2.77057	0.463914	-1.09137	0.791585	2.63855	2.10288	1.88343	2.3317	1.86081	1.8225	2.0294	0.0784114	1.2054	-0.413233	1.73112	0.577594	0.812746	0.10089	0.777867	0.0821249
ENSG00000066379	ZNRD1	ensembl_havana	protein_coding	5.11446	5.03358	5.04717	4.39882	4.34896	4.36373	6.04687	5.98117	6.06133	4.59209	4.46498	4.50517	4.57134	4.92718	4.74088	4.96652	6.50707	6.47592	6.62019	4.70999	4.50459	4.53236	6.59045	6.68694	6.61239
ENSG00000066382	MPPED2	ensembl_havana	protein_coding	4.72693	4.85158	4.53407	5.20789	5.20357	5.21536	3.24352	3.57539	3.20187	5.67616	5.53112	5.53296	5.60275	5.47208	5.44699	5.46393	3.37958	3.74145	3.56862	4.71848	4.61044	4.71964	3.56032	3.54725	3.64981
ENSG00000066405	CLDN18	ensembl_havana	protein_coding	0.0566775	-0.458271	0.236387	1.26853	1.77671	1.7331	1.31191	0.97902	1.49785	1.69826	1.99727	2.24148	1.86331	1.47667	1.14827	1.34793	0.440981	0.998944	1.51277	-0.525223	1.45895	1.33358	0.10089	1.22533	-2.72523
ENSG00000066422	ZBTB11	ensembl_havana	protein_coding	5.16681	5.14988	5.16555	4.3745	4.30577	4.21762	5.17541	4.87672	4.77728	4.87682	5.04	5.03974	5.00216	5.48429	5.517	5.46393	4.93639	4.86075	4.87217	4.42897	4.37951	4.42361	4.72816	5.05315	4.8821
ENSG00000066427	ATXN3	ensembl_havana	protein_coding	4.87587	5.04776	4.88792	5.46748	5.25443	5.39407	5.74932	5.66084	5.75067	5.31217	5.05324	5.19106	5.03324	5.5114	5.38647	5.50418	5.86725	6.15959	6.28443	5.85367	5.9572	5.9094	6.32971	6.13542	6.19065
ENSG00000066468	FGFR2	ensembl_havana	protein_coding	2.95615	2.91096	3.22431	4.38265	4.14839	4.45096	2.11161	2.31462	1.96992	3.28322	3.80723	3.75049	3.38085	3.04524	3.34187	3.22734	2.12904	2.2527	2.81943	3.09927	3.04391	2.73213	2.84812	3.42696	2.63232
ENSG00000066557	LRRC40	ensembl_havana	protein_coding	5.97279	5.84551	5.77037	5.33094	5.31233	5.45288	6.84819	6.79494	6.86671	5.94207	6.03223	6.02485	6.00329	5.68546	5.76485	5.77356	7.5828	7.64613	7.58112	6.6788	6.4705	6.48271	7.51874	7.49959	7.61351
ENSG00000066583	ISOC1	ensembl_havana	protein_coding	5.3869	5.46192	5.56072	4.26413	4.09864	4.34729	6.72319	6.75537	6.69467	3.02796	3.30082	3.35573	3.38085	4.75642	4.96654	4.757	6.99045	7.09779	6.9808	5.01566	5.14665	4.95807	7.34202	7.29715	7.29852
ENSG00000066629	EML1	ensembl_havana	protein_coding	4.19544	3.96426	4.00898	5.40883	5.42158	5.42181	3.59045	2.89048	2.95305	4.98466	5.0041	5.026	5.0507	3.91144	4.04076	3.91922	3.6461	3.7079	4.27607	4.49961	4.41182	4.61561	4.035	3.91835	3.57855
ENSG00000066651	TRMT11	ensembl_havana	protein_coding	6.13267	6.03892	5.98592	5.91801	5.99775	5.97033	6.32024	6.19218	6.28006	6.08313	6.13954	6.2084	6.24997	6.31256	6.33092	6.33683	6.79266	6.75998	6.84415	5.82645	5.97892	5.98441	6.76318	6.82027	6.85409
ENSG00000066654	THUMPD1	ensembl_havana	protein_coding	6.76457	6.71499	6.78585	6.25416	6.30905	6.22552	7.14855	7.09549	7.10495	6.08313	5.93309	6.14625	5.9531	6.6554	6.62641	6.69616	7.49143	7.45206	7.43351	6.68531	6.7252	6.70598	7.14372	7.23879	7.09335
ENSG00000066697	MSANTD3	ensembl_havana	protein_coding	2.54606	2.25445	2.51932	2.82984	3.27474	2.81907	2.33838	2.36806	2.32502	2.55489	2.51367	2.36304	2.18128	1.78385	2.22303	1.34793	2.40034	1.94236	2.75669	2.6447	2.2604	2.0171	2.15152	2.36283	2.48422
ENSG00000066739	ATG2B	ensembl_havana	protein_coding	4.69163	4.74249	4.80117	5.17072	5.03393	5.00087	4.55138	4.68999	4.49202	5.47465	5.43664	5.48355	5.53302	5.42216	5.48698	5.37657	5.32091	5.32641	5.15358	5.38966	5.39306	5.43639	4.74475	5.10634	5.22314
ENSG00000066777	ARFGEF1	ensembl_havana	protein_coding	6.77092	6.90611	6.84026	6.42963	6.34577	6.45384	7.00514	7.00561	7.06034	6.74265	6.79743	6.75397	6.71172	6.38763	6.32923	6.42978	6.37172	6.27864	6.25068	5.72902	5.83944	5.74245	5.52715	5.60845	5.62792
ENSG00000066813	ACSM2B	ensembl_havana	protein_coding	1.00009	0.459267	0.416959	1.93335	1.61625	1.83095	-0.273052	0.0461344	0.244097	1.443	1.57613	1.15995	1.82324	0.348916	0.638071	-0.132062	-2.72894	-1.11653	-1.1502	0.00529139	-0.862979	-0.540891	-1.1215	-0.359636	0.444695
ENSG00000066827	ZFAT	ensembl_havana	protein_coding	3.90313	3.55171	3.81331	5.09337	5.09103	5.33275	4.16435	3.68473	3.96151	4.52772	4.52954	4.60713	4.44498	4.37211	4.18987	4.19366	3.24834	3.83766	3.37336	3.70573	3.92212	4.10297	4.55092	4.63132	4.65847
ENSG00000066855	MTFR1	ensembl_havana	protein_coding	6.11279	6.14824	6.20755	6.06706	6.15206	6.09127	6.61095	6.61323	6.71483	5.7626	5.89194	5.84872	5.81176	6.36138	6.38239	6.27375	7.15828	7.06503	7.15814	6.23411	6.09288	6.19758	6.91008	6.92761	6.95249
ENSG00000066923	STAG3	ensembl_havana	protein_coding	3.25106	2.8796	3.07096	3.53303	3.98274	3.91702	3.67596	3.35489	3.33807	4.02019	4.34095	4.14731	4.43836	4.05755	4.0975	4.06709	2.94348	2.72477	3.24212	2.71424	2.73906	2.97568	3.44328	3.24917	3.38329
ENSG00000066926	FECH	ensembl_havana	protein_coding	5.63933	5.74901	5.62182	4.61488	4.8597	4.69137	6.78464	6.66218	6.73472	4.25036	4.56693	4.55066	4.43836	4.9137	4.82969	4.85123	10.037	10.0322	10.0316	9.65261	9.64014	9.63168	10.4447	10.4797	10.4734
ENSG00000066933	MYO9A	ensembl_havana	protein_coding	6.5224	6.44461	6.66823	6.98579	6.95295	7.0146	5.84474	5.79372	5.91652	7.02505	7.10976	7.14678	7.15781	7.16625	7.14875	7.20074	6.54951	6.61365	6.6593	6.78564	6.82652	6.81177	6.53909	6.27554	6.47199
ENSG00000067048	DDX3Y	ensembl_havana	protein_coding	6.01266	6.12167	6.21061	4.81486	4.8111	4.69137	6.89799	6.80224	6.91107	-3.5112	-4.30651	-4.26632	-2.00458	4.82044	4.89974	4.75187	6.33445	6.43036	6.27327	4.88605	5.04047	5.0205	5.87474	5.88449	5.95073
ENSG00000067057	PFKP	ensembl_havana	protein_coding	4.24498	4.37743	4.26613	3.9166	3.90382	4.03464	5.75915	5.7691	5.84515	3.94002	3.58223	3.8578	3.84842	4.48581	4.48546	4.33082	4.23684	4.53691	4.38378	2.37094	2.66952	2.39771	4.00778	4.08662	3.57855
ENSG00000067064	IDI1	ensembl_havana	protein_coding	8.61863	8.56502	8.58718	7.67295	7.78106	7.73429	9.47979	9.47297	9.48158	7.50213	7.58413	7.58816	7.51387	7.00818	6.98868	6.94925	9.2154	9.26753	9.25742	7.19588	7.21765	7.23536	8.93874	9.02364	8.92088
ENSG00000067066	SP100	ensembl_havana	protein_coding	6.67478	6.5776	6.55229	6.02342	6.04317	5.989	6.6953	6.74783	6.79277	6.42691	6.52083	6.5175	6.58862	7.21654	7.19312	7.22503	6.60868	6.54406	6.62019	5.96841	5.92399	5.92762	6.688	6.54002	6.47199
ENSG00000067082	KLF6	ensembl_havana	protein_coding	3.91848	3.80643	3.74735	4.11555	4.06794	4.20855	4.90132	4.6474	4.98245	4.66373	4.47812	4.45136	4.56527	5.06773	4.88139	5.03575	5.33175	5.23514	5.5363	5.23263	5.39306	5.22287	5.23017	5.14498	4.95425
ENSG00000067113	PLPP1	ensembl_havana	protein_coding	6.38553	6.42844	6.39154	6.04155	5.97862	5.99429	5.78824	5.74909	5.71108	6.78916	6.79743	6.7937	6.78005	6.03801	5.9763	6.11886	5.50468	5.74559	5.66144	5.69502	5.64934	5.66639	5.5462	5.34634	5.67137
ENSG00000067141	NEO1	ensembl_havana	protein_coding	5.67591	5.62683	5.68044	6.16246	6.16903	6.123	4.38357	4.73136	4.46847	6.03377	6.04332	6.07019	5.93676	5.63432	5.61188	5.51937	4.68891	4.57463	4.48401	5.47728	5.58469	5.59525	4.53194	4.5376	4.69262
ENSG00000067167	TRAM1	ensembl_havana	protein_coding	5.01802	4.82713	4.93312	4.40683	4.4791	4.13383	4.77134	4.83937	4.38286	3.28322	3.50727	3.56023	3.35297	3.38193	3.50657	3.40791	3.4208	3.98501	3.41459	2.78059	2.92958	2.85904	3.35962	3.79417	3.42452
ENSG00000067177	PHKA1	ensembl_havana	protein_coding	3.88762	4.06529	4.00898	4.47703	4.4236	4.57617	3.7567	3.66352	3.62047	5.20648	5.30267	5.3539	5.3406	4.78632	4.69959	4.56545	4.01252	4.16887	3.86475	4.03956	4.09122	3.94024	3.89345	4.13861	4.14513
ENSG00000067182	TNFRSF1A	ensembl_havana	protein_coding	2.1376	1.86366	2.11086	1.79362	2.13365	2.20399	3.99165	3.52922	3.28512	3.30898	3.37297	3.24938	3.38085	2.90691	3.17111	3.05464	2.02594	1.54643	1.65716	1.6624	1.45895	1.84377	2.15152	2.27263	2.40405
ENSG00000067191	CACNB1	ensembl_havana	protein_coding	0.8798	1.326	0.0299361	1.46557	1.43567	1.57264	1.08059	0.97902	1.18751	0.189244	-0.0585825	0.862964	1.03104	-0.94654	-1.2364	-0.473099	-1.14398	0.46843	0.965278	0.00529139	0.417129	-0.0103763	0.10089	0.48836	0.0821249
ENSG00000067208	EVI5	ensembl_havana	protein_coding	6.5742	6.58734	6.59042	7.00307	6.84393	6.98302	5.8812	5.78392	5.84057	6.73079	6.78294	6.64582	6.60349	6.35142	6.32923	6.28268	6.41826	6.42521	6.47673	6.6961	6.63914	6.65441	6.16698	6.03611	6.10449
ENSG00000067221	STOML1	ensembl_havana	protein_coding	0.263128	0.0722439	0.416959	0.43454	0.988216	0.758191	1.51122	0.83463	1.06722	0.881121	0.217052	-0.178856	0.882943	0.348916	-0.31886	-0.132062	1.51898	2.50796	1.65716	0.552779	0.417129	0.681501	1.93739	2.36283	1.79833
ENSG00000067225	PKM	ensembl_havana	protein_coding	11.3504	11.3348	11.3392	10.6833	10.6494	10.6958	11.8318	11.8357	11.8241	8.00006	7.99184	7.95315	7.94641	8.7063	8.71731	8.72412	10.8262	10.8025	10.8229	9.00204	8.99567	8.96183	9.69894	9.7265	9.69972
ENSG00000067248	DHX29	ensembl_havana	protein_coding	5.56813	5.72716	5.72824	4.99579	4.98548	5.03207	5.92553	6.17729	6.06133	5.50282	5.56231	5.61479	5.50163	5.37375	5.34019	5.39315	5.48538	5.5606	5.5175	4.64915	4.85714	4.74451	5.14528	5.35735	5.41943
ENSG00000067334	DNTTIP2	ensembl_havana	protein_coding	7.07819	7.21808	7.10839	6.94921	6.89146	6.91632	8.19229	8.23641	8.0833	7.42765	7.40731	7.46373	7.42294	7.47323	7.45825	7.51672	8.51839	8.56471	8.5952	7.46535	7.42836	7.44463	8.51089	8.55744	8.49333
ENSG00000067365	METTL22	ensembl_havana	protein_coding	3.20173	3.31432	3.67822	3.50344	3.42764	3.46245	4.51703	4.62562	4.30521	3.62836	3.84831	3.89859	4.00888	4.05755	3.77855	3.86318	5.48538	5.51282	5.50801	4.658	4.6561	4.5035	5.92653	5.84591	5.76261
ENSG00000067369	TP53BP1	ensembl_havana	protein_coding	6.58626	6.56039	6.67933	6.26302	6.33936	6.29574	7.11065	6.90298	7.0325	6.26194	6.2624	6.25233	6.17831	6.33128	6.29498	6.35218	6.71607	6.74765	6.71399	5.83037	5.58469	5.7342	6.60415	6.59223	6.66063
ENSG00000067445	TRO	ensembl_havana	protein_coding	3.70497	4.03714	4.27786	2.1398	2.00991	2.09003	4.85623	4.73136	4.73841	5.74855	5.80332	5.69223	5.76757	6.53874	6.64012	6.49576	2.69732	3.02643	3.37336	0.828414	1.61507	1.14716	2.78539	1.71075	2.31916
ENSG00000067533	RRP15	ensembl_havana	protein_coding	5.94682	5.71832	5.83133	4.93057	5.02331	5.17866	6.7257	6.71727	6.85313	4.59209	4.36237	4.52484	4.3843	4.73614	4.75102	4.53589	6.94171	6.93694	7.12126	5.59717	5.70688	5.57227	6.99224	7.03782	6.90958
ENSG00000067560	RHOA	ensembl_havana	protein_coding	9.78969	9.77947	9.78135	9.33528	9.35758	9.33627	10.8325	10.8411	10.8505	9.09729	9.07733	9.09329	9.13177	9.51243	9.53096	9.48951	10.948	10.9124	10.9396	9.42071	9.45782	9.44606	10.9716	10.9765	11.018
ENSG00000067596	DHX8	ensembl_havana	protein_coding	5.80539	5.88158	5.87059	6.17425	6.12497	6.0888	6.6511	6.61875	6.58395	4.94413	4.91508	5.07576	5.03762	4.9137	4.92683	4.98852	6.85037	6.92968	6.65501	6.06141	6.00032	5.91672	6.94996	6.84396	6.79244
ENSG00000067606	PRKCZ	ensembl_havana	protein_coding	1.40063	1.4162	1.08438	3.37858	3.53628	3.53683	1.31191	-0.243372	0.791585	2.10351	1.57613	2.30354	2.21265	2.62745	2.46404	2.5858	0.440981	1.38597	0.72427	1.97728	1.68722	1.24338	2.04842	0.777867	1.36223
ENSG00000067646	ZFY	ensembl_havana	protein_coding	5.17961	5.16947	5.29239	4.34977	4.34896	4.41985	5.61502	5.79372	5.73101	-3.5112	-4.30651	-1.94439	-4.32651	3.32874	3.64353	3.80489	5.27668	5.23514	5.39926	4.92324	4.8493	4.96514	5.10732	4.96949	4.91139
ENSG00000067704	IARS2	ensembl_havana	protein_coding	4.89927	4.88356	4.9107	4.83876	4.98548	4.69137	5.24702	5.37134	5.32173	4.99263	4.76763	4.86039	4.85588	5.80956	5.61466	5.81354	5.69312	5.82598	5.60023	4.40814	4.53424	4.49376	5.53671	5.61764	5.65415
ENSG00000067715	SYT1	ensembl_havana	protein_coding	6.53987	6.65373	6.56431	7.08153	7.18997	7.16172	5.17541	5.19033	4.8968	7.49933	7.47853	7.52606	7.47156	7.61049	7.56414	7.56582	5.48538	5.6428	5.6869	6.82743	6.90426	6.85999	5.38629	5.62677	5.39889
ENSG00000067798	NAV3	ensembl_havana	protein_coding	6.86304	6.96146	6.88313	7.38011	7.46001	7.48564	5.40565	5.23416	5.27498	7.81017	7.82695	7.70989	7.76459	7.69041	7.68412	7.7269	5.96105	5.88722	5.97565	7.27711	7.24778	7.29831	5.86718	6.08331	6.03299
ENSG00000067900	ROCK1	ensembl_havana	protein_coding	6.99377	6.94261	6.97425	6.8291	6.81803	6.81385	7.23033	7.21515	7.24843	7.30978	7.22633	7.23502	7.25139	7.27307	7.24607	7.21853	6.6698	6.75589	6.62897	6.35061	6.4395	6.49498	6.41507	6.39792	6.23767
ENSG00000067955	CBFB	ensembl_havana	protein_coding	5.47777	5.44058	5.38206	5.38062	5.30796	5.20627	5.53716	5.64469	5.42935	5.36839	5.36415	5.43239	5.42336	5.34054	5.23934	5.3799	4.87839	4.92056	4.69947	4.48973	4.45379	4.55128	4.00778	3.79417	3.7505
ENSG00000067992	PDK3	ensembl_havana	protein_coding	5.38138	5.35765	5.24538	4.9581	4.89511	4.96361	5.07666	5.00877	5.07113	5.07752	5.07503	5.05335	5.01111	4.33886	4.35855	4.44973	5.00577	4.94956	5.10404	4.387	4.27803	4.07709	4.62445	4.84982	4.60569
ENSG00000068024	HDAC4	ensembl_havana	protein_coding	3.51611	3.36049	3.27201	5.41679	5.48492	5.29038	3.21523	3.2732	2.9187	4.35299	4.33373	4.39546	4.43836	3.73869	3.6326	3.43379	3.77885	3.40703	3.33093	4.10575	4.07786	4.05074	3.83269	3.69347	4.19363
ENSG00000068028	RASSF1	ensembl_havana	protein_coding	4.87587	4.80226	4.70018	4.1253	3.99367	3.93913	5.8991	5.73391	5.90341	6.14523	6.17428	6.10763	6.26501	6.28839	6.23121	6.27554	6.35586	6.30132	6.38118	5.58794	5.4512	5.4666	6.82297	6.82821	6.69894
ENSG00000068079	IFI35	ensembl_havana	protein_coding	3.59464	3.82302	3.44844	3.2419	3.18223	2.97703	5.2188	5.12198	5.26817	3.95641	3.80723	3.78353	3.94495	5.53214	5.40585	5.41929	5.76691	5.62493	5.89783	4.37631	4.30121	4.27218	5.89716	5.91463	6.09814
ENSG00000068097	HEATR6	ensembl_havana	protein_coding	4.00729	4.10651	3.90693	3.1871	2.71201	2.99824	4.31857	4.19403	4.42017	3.56562	3.25573	3.59787	3.6903	3.93832	3.94682	4.08354	4.61978	4.62942	4.90146	3.42379	3.17516	3.366	4.49321	4.75306	4.7094
ENSG00000068120	COASY	ensembl_havana	protein_coding	2.37861	2.39417	1.6149	0.955373	1.30137	1.39206	2.66555	3.2732	3.20187	0.881121	0.448377	1.15995	1.03104	2.00342	1.61604	1.76976	4.11655	4.14399	4.40439	2.57164	2.30695	2.8891	4.18835	4.26095	3.96127
ENSG00000068305	MEF2A	ensembl_havana	protein_coding	6.43172	6.38163	6.39693	6.07965	6.115	6.17284	6.1625	6.07253	5.96362	6.19098	6.10606	6.11846	6.10916	6.0728	6.20378	6.17172	5.44598	5.56997	5.66998	6.03107	6.04906	6.11096	5.41766	5.5899	5.52744
ENSG00000068308	OTUD5	ensembl_havana	protein_coding	5.54359	5.52915	5.58924	5.34352	5.42158	5.39806	4.55138	4.58106	4.50366	3.81972	3.95558	3.91856	3.93558	3.24508	3.57667	3.19744	4.81795	4.8142	4.57772	4.02595	4.09122	3.88164	4.25932	4.11285	4.16959
ENSG00000068323	TFE3	ensembl_havana	protein_coding	2.54606	2.74684	3.016	2.59748	2.41956	2.43937	2.48776	2.07856	2.6934	2.67863	2.81243	2.55386	2.44167	2.19394	2.10147	2.30651	2.31545	2.3429	2.39412	3.19967	3.44861	2.9474	2.57894	2.93315	2.56017
ENSG00000068354	TBC1D25	ensembl_havana	protein_coding	2.18913	2.20469	2.47924	2.65245	2.48298	2.58671	2.93206	2.36806	2.84744	2.55489	2.68217	2.6762	1.90231	2.3355	2.64896	2.4655	3.68045	3.13139	2.6911	2.87471	2.39576	2.31155	2.7198	3.24917	3.00269
ENSG00000068366	ACSL4	ensembl_havana	protein_coding	8.11737	8.03492	8.0898	7.01098	6.86343	6.95346	8.1841	8.18801	8.08136	5.69582	5.89194	5.73227	5.67771	5.72202	5.62296	5.67394	7.28926	7.42133	7.26061	5.91033	5.91651	5.74656	7.23164	7.08827	7.18916
ENSG00000068383	INPP5A	ensembl_havana	protein_coding	3.59464	3.70272	3.8452	4.57986	4.38261	4.47386	4.46991	4.40048	4.59351	3.08872	2.8734	2.6762	2.63927	1.32195	0.951229	1.29244	2.62861	1.94236	2.01973	2.49468	1.94438	2.55597	1.68585	2.27263	2.22897
ENSG00000068438	FTSJ1	ensembl_havana	protein_coding	4.81976	4.77695	4.81734	3.44236	3.73172	3.31806	6.23826	6.08455	6.29687	3.56562	3.66503	3.57288	3.48727	4.52772	4.65707	4.59443	6.63519	6.55353	6.51987	5.30203	5.27511	5.34175	7.32282	7.39124	7.30682
ENSG00000068489	PRR11	ensembl_havana	protein_coding	4.68267	4.72495	4.82535	4.53669	4.6056	4.68484	6.16989	6.15846	6.11161	3.30898	3.30082	3.59787	3.6903	3.39493	3.36846	3.3682	6.29065	6.45079	6.48643	5.61091	5.6938	5.63126	6.74268	6.73418	6.58538
ENSG00000068615	REEP1	ensembl_havana	protein_coding	3.79087	4.05128	4.2895	5.49406	5.44963	5.42964	2.33838	2.56398	1.96992	4.27671	4.34095	4.19721	4.34237	3.78878	3.97306	3.74413	2.88577	2.91321	2.81943	3.70573	3.66058	3.7404	3.3159	3.42696	3.05613
ENSG00000068650	ATP11A	ensembl_havana	protein_coding	3.75712	3.42709	3.36292	4.50717	4.58407	4.52592	3.54571	3.15656	3.50944	3.78342	3.77564	3.95768	3.74495	2.55981	1.8225	2.36148	4.23684	4.51767	4.59576	3.40288	3.17516	3.42874	4.47344	4.32966	3.93298
ENSG00000068654	POLR1A	ensembl_havana	protein_coding	4.54111	4.45395	4.61027	4.69561	4.55485	4.51123	5.28834	5.28367	5.2952	4.56027	4.24424	4.57603	4.37046	4.57987	4.6077	4.5537	6.28508	6.27864	6.34432	4.658	4.95538	4.85524	5.84428	6.07666	5.99928
ENSG00000068697	LAPTM4A	ensembl_havana	protein_coding	8.19426	8.16744	8.13886	7.17249	7.09547	7.11635	8.38238	8.36437	8.44264	8.55926	8.56636	8.5368	8.5753	8.5194	8.56863	8.5357	8.91356	8.95805	8.93239	7.60119	7.61565	7.60829	9.01762	8.99483	8.93075
ENSG00000068724	TTC7A	ensembl_havana	protein_coding	3.38966	3.62919	3.66041	4.55844	4.73498	4.54767	3.40251	3.24491	3.2579	5.43425	5.08366	5.17455	5.14313	4.59121	4.50357	4.65068	4.11655	4.30973	4.08502	3.7227	3.54883	3.95452	4.30476	3.85759	4.51317
ENSG00000068745	IP6K2	ensembl_havana	protein_coding	6.62653	6.5946	6.62985	6.16009	6.17144	6.14695	7.47365	7.54017	7.54998	7.50909	7.51087	7.51299	7.52719	7.17382	7.19033	7.15868	7.28368	7.24248	7.37467	6.61887	6.59294	6.65222	7.65438	7.66384	7.70627
ENSG00000068781	STON1-GTF2A1L	ensembl_havana	protein_coding	2.18913	1.98651	2.39559	2.8058	2.88634	3.26653	1.08059	1.11026	1.90121	3.28322	3.28595	3.04656	3.07437	2.46439	2.6271	2.4655	1.17795	1.54643	-0.413233	1.97728	1.94438	2.35527	1.93739	1.71075	1.5227
ENSG00000068784	SRBD1	ensembl_havana	protein_coding	5.24802	5.32891	5.26908	5.1131	5.25897	5.20171	5.68888	5.66619	5.79869	5.44009	5.46663	5.37212	5.37912	5.89895	5.87329	5.90426	5.57026	5.85693	5.65286	5.17213	5.20925	5.09331	5.58355	5.50331	5.65415
ENSG00000068796	KIF2A	ensembl_havana	protein_coding	9.01601	9.00321	9.07538	8.18157	8.1867	8.20199	9.1984	9.17706	9.16548	7.44808	7.51327	7.41448	7.3761	7.44461	7.50544	7.43098	7.64501	7.58737	7.69215	5.869	6.0353	5.99827	7.34474	7.27118	7.25634
ENSG00000068831	RASGRP2	ensembl_havana	protein_coding	2.66002	2.56163	2.11086	2.82984	2.38677	2.64168	2.70677	3.57539	2.56603	1.77421	1.36592	1.34839	1.50638	2.43952	2.25189	1.84883	2.12904	1.82207	2.12282	0.392315	0.721984	0.812746	0.752966	1.01888	0.444695
ENSG00000068878	PSME4	ensembl_havana	protein_coding	7.04186	7.01656	7.04288	6.2159	6.33076	6.31278	6.74808	6.73772	6.76404	6.82754	6.9193	6.8866	6.80342	6.29707	6.25635	6.18511	6.15064	6.00931	6.0625	6.19512	6.20157	6.12996	5.85196	5.98021	5.75455
ENSG00000068912	ERLEC1	ensembl_havana	protein_coding	5.69386	5.56902	5.63099	5.42075	5.43768	5.45672	6.34002	6.26794	6.29017	5.27344	5.46992	5.19516	5.33705	5.19208	5.40264	5.17652	5.91851	5.90953	5.5175	4.54803	4.8727	4.54185	5.81317	6.00143	5.95073
ENSG00000068971	PPP2R5B	ensembl_havana	protein_coding	-0.836407	-0.820841	0.416959	1.26853	0.898018	0.944604	0.257463	1.11026	0.244097	-3.5112	-1.98458	-1.45896	-1.15659	-1.23605	0.117239	-0.679549	2.69732	2.79036	2.30923	2.71424	2.8054	2.85904	2.7198	3.20108	2.70103
ENSG00000068985	PAGE1	ensembl_havana	protein_coding	-2.0588	-1.30627	-0.500579	1.12043	0.467384	0.292527	-1.85801	-0.243372	-3.45634	0.189244	0.0858074	0.377537	0.627686	0.548224	1.2661	0.374898	0.440981	0.46843	0.434764	0.828414	1.28386	1.24338	0.752966	0.12579	-0.403302
ENSG00000069018	TRPC7	ensembl_havana	protein_coding	2.62302	2.48033	2.26023	3.76273	3.77037	3.71399	1.98329	2.20141	2.21608	2.79258	3.65349	3.67032	3.4082	2.58271	2.64896	2.33426	1.91491	0.998944	1.90869	2.81265	2.21231	2.69857	2.50299	2.99086	2.48422
ENSG00000069020	MAST4	ensembl_havana	protein_coding	7.83349	7.9027	7.75629	7.89504	7.86603	7.86708	7.89743	7.85173	7.86502	7.17793	7.26666	7.26067	7.14262	7.3317	7.36475	7.34325	6.61757	6.76407	6.65501	6.68098	6.59996	6.69539	6.02485	6.00843	6.11082
ENSG00000069122	ADGRF5	ensembl_havana	protein_coding	2.95615	3.21729	2.66935	4.57986	4.48685	4.46626	2.11161	1.94425	1.58805	4.12543	3.95558	4.09562	3.9727	3.25936	2.90656	2.91463	2.55646	1.82207	1.7884	2.78059	2.89952	3.0836	2.50299	2.93315	3.15741
ENSG00000069206	ADAM7	ensembl_havana	protein_coding	3.51611	3.49075	3.34072	4.17307	4.20592	4.21762	2.11161	1.6311	1.40164	4.26359	4.18935	4.29974	4.32813	3.70777	3.67583	3.80489	2.22525	2.91321	2.81943	3.85175	3.50958	4.06397	2.78539	2.44772	2.02966
ENSG00000069248	NUP133	ensembl_havana	protein_coding	4.93744	4.953	5.15922	5.45208	5.25443	5.46436	5.45487	5.44779	5.57983	5.29293	5.37473	5.47683	5.43338	5.28228	5.16922	5.26206	6.04255	6.06999	6.09456	5.32444	5.38223	5.54893	6.11052	6.13542	6.03964
ENSG00000069275	NUCKS1	ensembl_havana	protein_coding	8.64827	8.59792	8.65677	7.43503	7.44217	7.53819	9.75899	9.76925	9.76207	5.51947	5.45338	5.57446	5.52992	6.24777	6.22212	6.25754	9.64311	9.60713	9.62925	7.88934	7.88761	7.97612	9.43213	9.48867	9.40373
ENSG00000069329	VPS35	ensembl_havana	protein_coding	7.50026	7.4901	7.49377	6.5931	6.6189	6.66922	8.63817	8.52297	8.55593	7.13896	7.10659	7.07297	7.09608	8.38986	8.34919	8.36295	9.40645	9.44984	9.44878	8.12144	8.18492	8.146	9.39977	9.40158	9.4525
ENSG00000069345	DNAJA2	ensembl_havana	protein_coding	7.10862	7.05392	7.05997	6.67003	6.62066	6.58759	7.61569	7.68012	7.58463	6.43571	6.50165	6.59709	6.4752	6.07684	6.03973	6.0927	8.1802	8.10988	8.13905	7.04379	7.06183	7.0615	8.17694	8.23058	8.11476
ENSG00000069424	KCNAB2	ensembl_havana	protein_coding	3.57541	3.08605	3.46905	3.22386	3.60916	3.46245	4.25051	3.86283	4.12109	3.64868	3.90781	3.93825	4.00888	4.89552	4.91335	4.68341	3.37958	2.79036	3.0462	2.57164	1.94438	2.69857	2.50299	3.20108	3.34086
ENSG00000069431	ABCC9	ensembl_havana	protein_coding	4.67365	4.62447	4.40096	5.23516	5.10621	5.29038	3.40251	3.45707	3.41402	5.38665	5.33193	5.57131	5.42	5.27878	5.35356	5.34623	4.43093	4.24102	4.1352	5.26775	5.08789	5.06067	4.11371	4.0599	4.04295
ENSG00000069493	CLEC2D	ensembl_havana	protein_coding	3.79087	3.9187	3.62412	3.05053	3.12373	2.99824	3.49954	3.45707	3.59894	4.37755	4.45171	4.3224	4.30649	4.52772	4.57382	4.48729	3.74679	3.77424	3.8942	3.48476	3.73055	3.44906	2.50299	3.38452	2.76662
ENSG00000069509	FUNDC1	ensembl_havana	protein_coding	5.7291	5.57393	5.63556	4.68247	4.86566	4.93088	6.99061	7.03068	7.05442	4.08126	3.96495	3.948	3.9909	3.91144	4.06535	4.15529	6.18095	6.00241	5.93372	4.47978	4.67396	4.66856	6.26795	6.35461	6.38591
ENSG00000069535	MAOB	ensembl_havana	protein_coding	3.2266	3.24217	3.27201	2.92221	2.73824	3.06008	3.99165	3.98758	4.13611	3.78342	3.52004	3.6102	3.77678	3.10973	2.75355	3.03786	1.51898	1.54643	1.17173	2.03277	1.88426	2.55597	1.20043	1.01888	1.66709
ENSG00000069667	RORA	ensembl_havana	protein_coding	6.38276	6.36757	6.32243	7.19001	7.24931	7.26817	5.4243	5.42275	5.43544	7.29374	7.30128	7.31629	7.38214	7.08638	7.20332	7.19602	6.02928	5.9885	5.96181	6.6657	6.3971	6.60093	6.20941	6.29858	6.35425
ENSG00000069702	TGFBR3	ensembl_havana	protein_coding	5.30168	5.14988	5.34909	6.11677	6.23269	6.23672	4.26438	4.08655	4.12109	5.6512	5.72554	5.75744	5.68611	5.13512	5.04283	5.08965	4.49022	4.03997	4.27607	5.37899	5.40381	5.25785	4.32696	4.51811	4.04295
ENSG00000069764	PLA2G10	ensembl_havana	protein_coding	2.66002	2.52155	2.86866	3.13015	3.50606	3.63492	1.31191	1.6311	1.67294	2.37145	2.26335	2.27284	2.11643	2.58271	2.77359	2.79992	2.62861	1.69082	1.90869	1.7967	2.00209	2.35527	1.381	1.4059	0.444695
ENSG00000069849	ATP1B3	ensembl_havana	protein_coding	5.84609	5.82919	5.80725	5.16601	5.29034	5.39006	7.24615	7.21332	7.12956	6.21161	6.22974	6.13776	6.17234	6.61709	6.69368	6.69214	6.26258	6.3565	6.34965	5.89169	5.82752	5.70493	6.95353	6.93866	6.97347
ENSG00000069869	NEDD4	ensembl_havana	protein_coding	6.30898	6.20943	6.42093	5.98913	6.12497	6.16817	6.28324	6.36642	6.31019	6.22521	6.24904	6.22854	6.16233	6.63089	6.6564	6.53962	5.91851	6.29003	6.25636	5.72481	5.97532	5.74656	5.90456	6.02924	5.85597
ENSG00000069943	PIGB	ensembl_havana	protein_coding	6.41016	6.36757	6.4023	5.85203	5.85521	5.78438	6.97382	7.06142	7.0325	4.72242	4.76763	4.67326	4.69308	5.94165	5.88945	5.96984	6.61757	6.76407	6.75067	5.07634	4.82552	5.06726	6.55798	6.64711	6.34355
ENSG00000069956	MAPK6	ensembl_havana	protein_coding	6.80229	6.81578	6.74629	6.46461	6.50702	6.43257	7.65571	7.62905	7.59962	5.3987	5.38523	5.3539	5.46302	5.9035	5.71391	5.70349	7.54369	7.56646	7.73753	6.3424	6.32543	6.46785	7.73958	7.63924	7.66816
ENSG00000069966	GNB5	ensembl_havana	protein_coding	6.95894	6.86266	6.99394	6.6717	6.72927	6.71479	7.67532	7.67483	7.73163	5.21332	5.10076	5.2592	5.23	5.35724	5.38321	5.45764	3.9853	3.92786	4.44475	3.65358	3.67839	3.7404	4.28222	3.82623	3.71771
ENSG00000069974	RAB27A	ensembl_havana	protein_coding	4.70053	4.72495	4.80117	5.41679	5.61093	5.54947	4.71184	4.70044	4.42017	5.6811	5.57154	5.55545	5.62914	5.31684	5.40264	5.40954	4.7709	4.99199	4.87217	5.2027	5.08121	5.11255	4.88599	4.68476	4.69262
ENSG00000069998	HDHD5	ensembl_havana	protein_coding	2.1376	1.86366	2.00192	3.25971	3.2567	3.06008	2.89687	2.81552	2.9187	2.32169	2.53898	2.69947	2.72877	3.40781	3.2303	2.95093	2.48051	0.998944	1.65716	1.73112	1.45895	1.78104	1.20043	1.842	1.66709
ENSG00000070010	UFD1	ensembl_havana	protein_coding	6.82282	6.79492	6.80422	6.65329	6.60293	6.65927	7.61569	7.63859	7.69023	4.96048	5.1385	5.01677	5.1185	5.75768	5.74976	5.72723	8.18917	8.2285	8.16495	7.22297	7.20542	7.16953	8.27867	8.32055	8.24559
ENSG00000070018	LRP6	ensembl_havana	protein_coding	5.58746	5.67787	5.58452	5.91801	5.8462	5.71559	4.77134	4.98331	4.93167	5.99858	5.89439	6.01329	5.83714	5.81682	5.83328	5.79868	5.34252	5.16269	5.29274	5.36825	5.33809	5.42618	5.23017	5.03953	5.08855
ENSG00000070019	GUCY2C	ensembl_havana	protein_coding	3.43305	3.66642	3.34072	4.42273	4.27921	4.37189	2.33838	2.65279	2.27158	4.15414	4.2822	4.08683	4.11228	4.43638	4.3519	4.26026	3.10395	3.44825	2.99276	3.78867	3.937	4.03738	3.27081	2.93315	3.38329
ENSG00000070047	PHRF1	ensembl_havana	protein_coding	-0.836407	0.619732	1.37389	1.40283	1.72518	1.4548	0.644486	0.287143	0.00308903	1.69826	1.18534	1.84221	1.45485	1.47667	1.37504	1.92379	-1.14398	-1.11653	0.0721935	0.392315	0.030106	0.681501	-0.384537	0.12579	1.18166
ENSG00000070061	ELP1	ensembl_havana	protein_coding	4.66458	4.59581	4.63784	4.77826	4.68866	4.61789	5.29512	5.13745	5.21254	4.38967	4.34095	4.37393	4.43171	4.98849	4.93575	5.19176	5.94701	5.94596	6.08821	5.25614	5.27511	5.3793	5.98353	6.00143	5.98558
ENSG00000070081	NUCB2	ensembl_havana	protein_coding	7.87931	7.90854	7.91774	7.66545	7.61492	7.69422	8.93179	8.96473	8.9549	8.30619	8.35192	8.39879	8.38709	8.96049	8.95329	8.97907	9.10987	9.06545	9.05233	7.27998	7.29473	7.27004	8.81661	8.79366	8.8115
ENSG00000070087	PFN2	ensembl_havana	protein_coding	3.36747	3.26662	3.42753	3.7875	4.00452	3.90583	1.98329	1.94425	2.27158	3.72721	3.89806	3.78353	3.98183	4.00766	3.89288	4.09169	2.22525	1.2054	1.65716	3.77246	3.84537	3.65551	2.50299	1.4059	1.91863
ENSG00000070159	PTPN3	ensembl_havana	protein_coding	2.76563	2.84754	2.92941	4.52936	4.72846	4.87462	2.43967	2.56398	2.27158	4.05105	4.24424	4.01445	4.13701	3.50692	3.53031	3.56838	2.48051	2.79036	2.47429	2.90476	3.24853	3.05737	3.27081	2.81029	3.20551
ENSG00000070182	SPTB	ensembl_havana	protein_coding	3.0977	3.0583	3.42753	3.88252	3.89219	3.83685	4.22236	4.41325	4.54928	3.28322	3.49439	3.29592	3.36698	1.14862	0.72296	1.11186	5.65907	5.54168	5.60913	5.26195	5.23956	5.23463	5.85196	5.84591	5.97174
ENSG00000070190	DAPP1	ensembl_havana	protein_coding	9.23333	9.20371	9.22185	9.23895	9.22271	9.25377	8.941	8.87931	8.87149	3.92343	3.96495	3.93825	4.00888	5.52032	5.53766	5.47644	6.09442	6.12823	6.27886	4.03956	4.11757	4.02389	4.41248	4.49834	4.7094
ENSG00000070193	FGF10	ensembl_havana	protein_coding	3.20173	3.00116	3.24836	3.65917	3.92682	3.84858	2.17173	1.87211	1.29854	4.32801	4.29712	4.35939	4.39117	4.04936	3.90202	4.06709	2.12904	2.50796	2.47429	3.97019	3.89191	4.07709	2.57894	2.27263	2.76662
ENSG00000070214	SLC44A1	ensembl_havana	protein_coding	9.90398	9.88812	9.90255	9.23107	9.20548	9.25184	9.80391	9.77173	9.77683	6.507	6.53033	6.35298	6.51033	6.37784	6.39377	6.31958	6.8579	6.82403	6.82134	6.2252	6.28532	6.26789	6.29071	6.1418	6.17262
ENSG00000070269	TMEM260	ensembl_havana	protein_coding	5.67139	5.74901	5.70236	6.05436	6.01126	6.0888	4.80969	4.87672	5.13985	5.50839	5.5746	5.57446	5.49207	5.72717	5.85224	5.75572	4.8333	4.73313	4.91589	5.27927	5.40915	5.33084	4.94459	5.05315	4.99587
ENSG00000070366	SMG6	ensembl_havana	protein_coding	5.52366	5.57393	5.55108	6.39781	6.35851	6.41886	5.79304	5.78883	5.78445	5.96251	5.88948	5.81982	5.88902	5.27527	5.3062	5.27644	5.17192	5.0994	5.49846	5.28499	5.12733	5.13153	5.35423	5.53275	5.16351
ENSG00000070367	EXOC5	ensembl_havana	protein_coding	5.4569	5.51901	5.40898	5.28384	5.15571	5.29895	5.98119	5.89732	5.84972	4.82419	4.91024	4.84482	5.03762	4.60246	4.55657	4.52389	5.56108	5.69511	5.56405	5.43156	5.38223	5.44653	5.31034	5.40058	5.67991
ENSG00000070371	CLTCL1	ensembl_havana	protein_coding	3.82384	3.97913	3.54866	5.23516	5.23614	5.24672	3.21523	3.30095	3.01939	4.9276	4.6679	4.7365	4.72606	3.40781	3.39458	3.3682	3.68045	4.09292	3.95134	4.34377	3.937	4.14093	4.08795	3.82623	4.09495
ENSG00000070413	DGCR2	ensembl_havana	protein_coding	4.17002	4.10651	4.07769	4.28167	4.59846	4.39606	4.00823	3.72625	3.85654	3.94002	3.52004	3.50847	3.66784	3.73869	3.68643	3.79494	4.23684	4.11868	4.63116	4.07964	4.06438	4.20207	4.71139	4.2373	4.43464
ENSG00000070476	ZXDC	ensembl_havana	protein_coding	4.54111	4.32017	4.31249	4.34143	4.15814	4.339	4.73195	4.82032	4.92304	4.18229	4.20524	4.04202	3.9909	4.63569	4.68379	4.72592	5.53315	5.46341	5.56405	4.50942	4.44341	4.42361	5.41766	5.74889	5.23477
ENSG00000070495	JMJD6	ensembl_havana	protein_coding	0.8798	0.278695	0.236387	1.26853	1.55853	1.32647	0.463914	1.23056	-0.286418	0.576267	0.0858074	0.125998	0.802773	-2.08404	-1.59897	-1.21006	0.440981	0.757936	1.3523	0.697169	1.45895	0.93304	0.752966	1.01888	1.18166
ENSG00000070501	POLB	ensembl_havana	protein_coding	5.30168	5.34622	5.39827	4.7596	4.92396	4.90302	4.97909	4.92209	5.05541	5.94618	5.91628	5.95406	5.81176	6.15722	6.33935	6.30914	5.27668	5.31531	5.58225	4.25322	4.28967	4.23755	5.52715	5.48334	5.4497
ENSG00000070526	ST6GALNAC1	ensembl_havana	protein_coding	1.48552	1.4162	0.0299361	2.41877	2.13365	2.20399	0.463914	0.493593	0.63112	1.77421	1.47485	0.943134	1.22808	1.14862	0.879079	0.477992	6.00238	5.95314	6.16268	5.7036	5.79931	5.54893	7.24918	7.37236	7.23622
ENSG00000070540	WIPI1	ensembl_havana	protein_coding	6.0198	5.97357	6.02472	5.71026	5.79713	5.85004	6.55279	6.53361	6.50221	3.81972	3.44168	3.34101	3.46139	2.8132	2.6271	2.75956	5.7589	5.77829	5.87586	5.22073	5.27511	5.16877	6.14216	6.05653	6.19661
ENSG00000070601	FRMPD1	ensembl_havana	protein_coding	3.29875	3.42709	3.29528	4.522	4.55485	4.60411	2.74685	2.85349	2.03551	4.18229	3.92711	3.78353	3.93558	4.12151	4.23392	4.2889	2.55646	2.42779	2.01973	3.59947	3.74752	3.69006	2.24773	2.99086	2.70103
ENSG00000070610	GBA2	ensembl_havana	protein_coding	3.66912	3.73813	3.81331	3.75018	3.98274	3.8131	4.2365	4.20875	4.19471	2.10351	2.10288	2.14307	2.51898	3.63295	3.64353	3.7233	4.60197	4.64723	4.61357	3.67117	3.78088	3.80488	4.74475	4.61306	4.77462
ENSG00000070614	NDST1	ensembl_havana	protein_coding	4.30461	4.14659	4.37934	4.36631	4.03658	4.12421	3.65506	3.74657	3.97829	2.10351	2.53898	2.8105	2.08288	2.25224	2.03662	2.6087	1.91491	-1.11653	2.55024	1.97728	1.82152	1.90389	1.8171	1.4059	2.48422
ENSG00000070718	AP3M2	ensembl_havana	protein_coding	4.58024	4.78543	4.64691	4.44625	4.33184	4.35554	4.31857	4.19403	4.27837	4.26359	4.16517	4.18901	4.2992	4.4174	4.24114	3.97316	4.99216	5.23514	5.05274	4.41859	4.39036	4.34988	5.52715	5.23132	5.42959
ENSG00000070729	CNGB1	ensembl_havana	protein_coding	1.56569	1.92639	1.82135	3.88252	3.7576	3.75196	0.644486	1.23056	1.18751	2.82865	2.51367	2.36304	2.44167	0.638422	0.951229	0.977563	1.79462	1.54643	1.7884	2.7478	2.77261	2.39771	2.7198	2.7447	2.88948
ENSG00000070748	CHAT	ensembl_havana	protein_coding	0.604165	0.0722439	0.0299361	1.74387	1.15328	1.62813	-0.273052	0.0461344	0.244097	1.443	1.84324	1.61632	1.65077	-2.08404	-0.946892	-0.920558	-0.407015	0.757936	-0.413233	1.16283	1.18765	0.537111	-1.1215	-0.359636	-0.403302
ENSG00000070756	PABPC1	ensembl_havana	protein_coding	7.14169	7.14247	7.1742	6.41778	6.40223	6.47101	8.14901	8.18149	8.12156	8.69673	8.71603	8.65124	8.66943	8.85068	8.87082	8.85946	8.55472	8.61422	8.57375	7.70626	7.75541	7.70862	8.6767	8.72198	8.63397
ENSG00000070761	CFAP20	ensembl_havana	protein_coding	4.91466	5.06877	5.0334	3.7875	3.97173	3.95006	6.91127	6.79981	6.81862	3.76493	3.96495	3.86811	3.75564	5.12346	5.18426	5.14161	6.56797	6.73522	6.59799	5.52644	5.57996	5.50593	7.36901	7.59805	7.49756
ENSG00000070770	CSNK2A2	ensembl_havana	protein_coding	7.55407	7.4849	7.40965	6.14819	6.07439	6.12783	7.99009	7.99874	7.97568	6.07189	6.0933	6.17559	6.12161	6.35641	6.31221	6.31263	8.16512	8.27077	8.21539	6.83721	6.83449	6.86756	8.23825	8.28061	8.2499
ENSG00000070778	AL162171.1	ensembl_havana	protein_coding	3.82384	3.99386	3.89174	5.08341	4.93534	5.01135	3.12688	2.96174	3.14357	4.5495	4.47157	4.71382	4.3843	4.24149	4.12895	4.14749	3.24834	3.52732	3.19558	4.32166	4.59176	4.42361	3.83269	3.79417	3.57855
ENSG00000070808	CAMK2A	ensembl_havana	protein_coding	-0.473837	1.4162	1.28369	3.05053	2.88634	2.81907	0.016455	-0.605942	-0.648988	1.84636	1.52638	1.34839	1.55613	1.14862	1.20839	0.977563	0.971496	1.38597	1.90869	2.08621	1.75593	1.78104	1.68585	2.07332	1.79833
ENSG00000070814	TCOF1	ensembl_havana	protein_coding	2.42233	1.79807	2.16239	2.17776	2.38677	2.167	3.29849	3.64199	2.95305	5.28647	5.39219	5.34655	5.29004	4.14477	4.21206	4.07534	4.7709	4.62942	4.71605	2.87471	2.98788	3.0836	4.34882	4.49834	4.51317
ENSG00000070831	CDC42	ensembl_havana	protein_coding	8.80564	8.79097	8.75759	8.44065	8.39374	8.41862	9.76785	9.78438	9.74348	7.7013	7.67399	7.70558	7.6682	7.73006	7.777	7.76435	9.81094	9.81001	9.7798	8.26883	8.32931	8.3346	9.89507	9.90738	9.8595
ENSG00000070882	OSBPL3	ensembl_havana	protein_coding	5.27808	5.42437	5.55108	5.49406	5.53441	5.43354	6.06283	6.17354	6.21431	5.3987	5.33193	5.37212	5.31193	5.30999	5.46558	5.31524	5.64174	5.81814	5.83849	5.06972	5.15303	4.93664	5.365	5.35735	5.39889
ENSG00000070915	SLC12A3	ensembl_havana	protein_coding	1.21422	1.22979	0.416959	3.31186	3.08337	3.47764	0.016455	0.0461344	1.18751	1.443	2.03334	2.00047	1.90231	0.95158	1.3216	0.749294	0.971496	1.2054	0.72427	1.73112	1.68722	1.33358	2.04842	2.07332	1.5227
ENSG00000070950	RAD18	ensembl_havana	protein_coding	5.56325	5.54423	5.57505	5.48273	5.44167	5.38604	6.27983	6.34659	6.32666	5.52498	5.57154	5.50682	5.41327	5.94165	5.9413	5.84522	7.02427	7.08477	7.08661	6.18597	6.1954	6.0524	7.10892	7.03096	7.05777
ENSG00000070961	ATP2B1	ensembl_havana	protein_coding	5.73778	5.8536	5.59862	5.68082	5.6836	5.77826	5.32189	5.2197	5.4171	6.45314	6.39826	6.42281	6.37826	7.03853	7.04952	6.89788	5.88944	5.81026	5.76069	6.52523	6.4908	6.53592	5.86718	5.79822	5.83319
ENSG00000071051	NCK2	ensembl_havana	protein_coding	4.67365	4.6339	4.65593	5.45208	5.56037	5.51308	4.25051	4.42591	4.6574	5.40468	5.48302	5.40434	5.54847	4.75138	4.73578	4.68879	3.33715	3.48833	3.33093	3.82055	3.82951	3.80488	3.89345	3.76138	3.61462
ENSG00000071054	MAP4K4	ensembl_havana	protein_coding	6.43706	6.33903	6.42621	6.55393	6.45063	6.46912	6.49807	6.46168	6.4964	6.26194	6.24327	6.24445	6.29829	6.2691	6.20747	6.17556	7.32227	7.30553	7.36155	6.6613	6.64821	6.53355	7.14684	7.18726	7.20403
ENSG00000071073	MGAT4A	ensembl_havana	protein_coding	4.11779	4.05128	4.24239	5.25305	4.92966	5.08756	2.93206	2.81552	2.27158	5.18577	5.14676	5.12385	5.31554	5.15818	5.07143	5.08965	3.714	3.48833	3.37336	4.07964	4.07786	4.03738	3.86339	3.58522	3.90413
ENSG00000071082	RPL31	ensembl_havana	protein_coding	6.11279	6.05655	6.13201	5.60621	5.65291	5.53139	6.53859	6.40209	6.65087	8.13491	8.16389	8.17117	8.20023	8.30203	8.30384	8.32153	8.04831	7.93604	7.98337	5.7947	5.73693	5.76694	7.56383	7.42041	7.61796
ENSG00000071127	WDR1	ensembl_havana	protein_coding	6.70607	6.67901	6.792	6.29576	6.26913	6.24562	8.20403	8.20371	8.19246	4.90243	5.15087	5.11954	5.08076	5.45356	5.32669	5.38985	6.56338	6.51039	6.55255	4.86327	4.86494	4.83993	6.85004	6.75098	6.95249
ENSG00000071189	SNX13	ensembl_havana	protein_coding	6.24041	6.12502	6.2014	5.7798	5.87012	5.82947	5.96853	6.03585	5.84057	6.07939	6.16008	6.12492	6.06258	5.48733	5.6367	5.65756	6.21064	6.3565	6.33898	5.63353	5.76638	5.66205	6.37302	6.34358	6.40147
ENSG00000071203	AP001034.1	ensembl_havana	protein_coding	0.0566775	0.895366	0.236387	1.33724	1.37009	1.39206	0.257463	-0.243372	0.791585	1.24369	1.11975	1.28827	1.50638	1.86081	1.93353	1.40137	-2.72894	0.46843	-1.1502	1.73112	1.18765	1.64674	0.46346	0.48836	-0.403302
ENSG00000071205	ARHGAP10	ensembl_havana	protein_coding	5.62068	5.65025	5.72824	6.73036	6.71779	6.72437	5.44272	5.53215	5.42935	6.17355	6.02776	6.23053	6.28359	5.64524	5.517	5.64099	4.65476	4.97798	5.01303	5.87281	5.65385	5.81861	5.21835	4.81828	5.00948
ENSG00000071242	RPS6KA2	ensembl_havana	protein_coding	4.44899	4.39971	4.06421	5.73594	5.80956	5.67005	3.42739	3.2732	3.14357	4.93589	4.89561	4.87579	4.96581	4.37866	4.38484	4.35133	3.6461	4.01275	3.49366	4.39761	4.33529	4.47406	4.23605	4.1888	4.7094
ENSG00000071243	ING3	ensembl_havana	protein_coding	6.58145	6.54298	6.57386	5.80731	5.75921	5.75974	7.73132	7.72561	7.70416	5.75325	5.79547	5.78489	5.78593	6.2779	6.35273	6.30388	8.0516	7.95404	7.91499	6.92599	6.91932	6.91398	8.11132	8.07416	7.98816
ENSG00000071246	VASH1	ensembl_havana	protein_coding	3.79087	3.57148	3.7971	3.88252	3.36167	3.63492	3.24352	2.92655	3.2579	0.881121	0.902943	1.15995	0.531471	2.06976	2.06941	1.84883	1.51898	1.2054	1.65716	0.392315	0.236557	0.196075	0.752966	1.22533	2.02966
ENSG00000071282	LMCD1	ensembl_havana	protein_coding	2.79918	2.74684	3.016	4.13498	3.69201	3.7644	1.51122	1.44468	1.82906	2.59733	2.53898	2.24148	2.41496	3.14092	3.15592	3.15139	2.40034	2.3429	2.75669	3.12503	2.86883	2.76492	1.381	1.96229	2.13275
ENSG00000071537	SEL1L	ensembl_havana	protein_coding	7.01534	7.02554	7.04974	6.39781	6.36694	6.35245	7.22856	7.24581	7.32256	5.51394	5.49601	5.54586	5.56679	5.8898	5.86163	5.77862	6.54485	6.55825	6.72222	7.5137	7.43099	7.44842	6.81514	6.68694	6.75657
ENSG00000071539	TRIP13	ensembl_havana	protein_coding	2.33352	2.84754	2.59628	1.19638	1.0731	1.25776	5.06878	4.931	5.05541	1.01237	0.551471	0.687877	1.50638	1.86081	2.38809	1.72854	5.18395	5.27005	5.29274	4.26485	4.21841	4.42361	6.40988	6.17952	6.38591
ENSG00000071564	TCF3	ensembl_havana	protein_coding	0.748555	1.12669	0.973353	1.5834	1.37009	1.57264	1.84243	0.97902	1.67294	2.32169	1.99727	2.24148	2.49367	2.30827	2.6271	2.3882	3.46088	3.13139	3.60469	2.60863	2.63345	2.66422	4.23605	4.30712	4.30819
ENSG00000071575	TRIB2	ensembl_havana	protein_coding	0.8798	0.895366	0.236387	1.33724	0.898018	1.62813	0.463914	-0.243372	1.18751	1.24369	1.42141	1.15995	1.50638	0.548224	0.80313	1.11186	5.05896	5.18725	5.20148	2.57164	2.47941	3.03065	4.69441	4.71931	4.67565
ENSG00000071626	DAZAP1	ensembl_havana	protein_coding	1.7825	0.764122	1.75576	2.45014	2.21061	1.83095	3.42739	3.35489	3.23016	1.24369	1.75958	1.75605	0.958892	1.20874	1.7022	1.23472	4.09124	4.14399	4.42471	2.57164	2.89952	2.69857	4.2124	3.94779	3.78256
ENSG00000071794	HLTF	ensembl_havana	protein_coding	6.46607	6.55792	6.47797	5.46365	5.39297	5.40602	6.52136	6.28888	6.50511	4.76027	4.91508	5.04883	5.1185	6.61153	6.56881	6.56472	8.97971	8.96162	8.98551	7.72534	7.79982	7.85571	9.03795	9.04167	9.07607
ENSG00000071889	FAM3A	ensembl_havana	protein_coding	0.443701	-0.458271	1.18748	0.158906	0.587678	-0.192899	0.804951	0.287143	0.244097	1.61809	1.3082	1.40611	1.22808	0.95158	1.14827	0.749294	0.440981	1.38597	0.965278	0.00529139	-0.862979	0.196075	1.93739	1.842	1.5227
ENSG00000071894	CPSF1	ensembl_havana	protein_coding	2.1376	1.92639	0.721814	1.84172	1.72518	1.32647	3.42739	3.24491	2.6934	3.1753	3.12812	3.15153	3.10812	3.24508	3.35523	3.3682	3.68045	2.50796	3.14748	2.78059	2.05759	2.0171	4.00778	4.21325	4.24055
ENSG00000071909	MYO3B	ensembl_havana	protein_coding	6.20642	6.05655	5.94972	6.95606	6.87972	6.90373	4.83779	4.82988	5.03951	6.94105	6.98983	7.02428	6.9005	6.50467	6.3889	6.35557	5.04584	5.31531	5.31469	6.09112	6.0353	6.16109	5.53671	5.41119	5.25776
ENSG00000071967	CYBRD1	ensembl_havana	protein_coding	5.91274	5.83328	5.85893	5.43258	5.47715	5.28607	6.92444	6.85933	6.84172	4.76957	4.82535	4.80246	4.8999	6.02761	6.10246	6.03046	8.68416	8.67409	8.60413	7.84353	7.85274	7.78853	8.65822	8.74522	8.7439
ENSG00000071991	CDH19	ensembl_havana	protein_coding	3.68715	3.72053	3.78071	3.73753	3.78303	3.675	1.51122	1.34159	1.29854	3.50003	3.49439	3.54746	3.51269	3.44578	3.35523	3.43379	2.40034	2.05339	2.6911	3.59947	3.73055	3.86661	0.46346	1.71075	1.5227
ENSG00000071994	PDCD2	ensembl_havana	protein_coding	3.34492	2.97172	3.17499	2.1008	2.45162	2.34315	3.65506	3.70564	3.33807	3.14702	2.91266	2.78896	2.94961	3.73869	3.93797	3.77483	4.54718	4.69938	4.40439	3.19967	3.36309	2.82834	4.53194	4.47831	4.75859
ENSG00000072041	SLC6A15	ensembl_havana	protein_coding	4.04972	3.9187	4.1687	4.1253	4.14839	3.78895	2.33838	2.01297	2.09825	3.85513	3.88825	4.11306	4.00888	3.34222	3.74849	3.9554	2.48051	1.82207	2.39412	4.11863	4.36859	4.02389	2.65109	2.27263	2.31916
ENSG00000072042	RDH11	ensembl_havana	protein_coding	7.1269	7.10058	7.1867	6.56293	6.60293	6.61188	6.68244	6.63519	6.62447	4.2897	4.25954	4.23751	4.10394	4.48581	4.47326	4.44973	6.30172	6.32917	6.28443	5.83037	5.86688	5.81861	6.09767	6.22232	6.16047
ENSG00000072062	PRKACA	ensembl_havana	protein_coding	2.92609	3.00116	2.98771	2.9444	3.14349	2.64168	3.12688	2.65279	2.73348	2.32169	2.3517	2.14307	2.59235	1.47667	1.47632	0.977563	2.40034	2.58391	2.62239	2.03277	1.28386	1.57459	2.90824	2.93315	2.56017
ENSG00000072071	ADGRL1	ensembl_havana	protein_coding	3.70497	3.85562	3.73038	4.1253	4.22459	4.2709	3.03276	2.96174	3.31184	2.93175	3.02441	2.72237	2.93088	2.46439	2.28018	2.3882	2.62861	2.50796	2.47429	1.05974	1.18765	1.33358	2.33793	2.7447	2.13275
ENSG00000072080	SPP2	ensembl_havana	protein_coding	0.263128	0.0722439	-0.211072	1.04026	1.43567	1.68157	-0.273052	0.0461344	0.244097	2.21672	2.32285	1.88343	2.04853	1.32195	1.42657	1.34793	0.0784114	0.46843	0.0721935	-0.525223	-0.210902	0.537111	0.10089	-0.359636	0.444695
ENSG00000072110	ACTN1	ensembl_havana	protein_coding	7.61657	7.71998	7.68209	7.38011	7.3313	7.37138	8.50064	8.51855	8.49894	3.92343	3.79678	4.07798	3.91666	4.39816	4.47326	4.37823	4.99216	5.07329	5.25919	3.36013	3.79727	3.86661	5.09443	5.30143	5.19958
ENSG00000072121	ZFYVE26	ensembl_havana	protein_coding	4.43839	4.34335	4.60096	4.43061	4.51747	4.27959	4.31857	4.25204	4.39541	4.11086	4.09863	4.33731	4.15327	3.91144	3.92011	3.99939	4.72227	4.89096	4.34165	4.57631	4.61044	4.6772	4.56966	4.63132	4.91139
ENSG00000072133	RPS6KA6	ensembl_havana	protein_coding	2.58506	2.97172	2.83729	2.9444	3.45952	2.95549	0.949341	0.97902	0.450548	4.89395	4.85084	4.98871	4.90471	4.44265	4.35855	4.5299	2.22525	0.46843	1.7884	2.08621	2.47941	2.26646	0.752966	0.12579	-0.403302
ENSG00000072134	EPN2	ensembl_havana	protein_coding	3.01445	3.42709	2.92941	4.80882	4.82952	5.07763	3.12688	2.41959	2.15837	4.06623	3.8584	3.92844	4.14517	2.97773	3.0283	3.35472	3.77885	3.8063	4.05925	3.9559	3.87656	3.91124	4.87096	4.55684	4.67565
ENSG00000072135	PTPN18	ensembl_havana	protein_coding	4.00729	3.94923	4.21824	3.98244	3.85671	3.80108	4.61772	4.63655	4.67808	1.34678	1.57613	1.51504	2.01334	2.73358	2.69171	3.21247	4.18992	3.63835	4.1837	2.87471	2.83746	2.9474	3.12642	3.62222	3.10766
ENSG00000072163	LIMS2	ensembl_havana	protein_coding	0.604165	0.278695	0.236387	2.1008	1.30137	1.83095	-1.12105	-1.09137	-1.87138	0.881121	0.217052	0.377537	0.717884	1.20874	1.01994	0.977563	0.440981	0.10586	0.72427	0.211742	0.853228	-0.0103763	-0.384537	0.12579	-0.403302
ENSG00000072201	LNX1	ensembl_havana	protein_coding	5.38138	5.19517	5.30391	6.06706	5.92824	5.95142	4.89241	5.13745	5.10971	5.63091	5.68643	5.74071	5.64934	5.37703	5.50507	5.37323	5.08484	5.22332	4.88689	5.20873	4.90331	5.04741	5.15772	5.28998	5.11397
ENSG00000072210	ALDH3A2	ensembl_havana	protein_coding	3.01445	3.03002	3.07096	3.36219	3.41143	3.49267	2.8608	2.65279	2.84744	3.47749	3.19334	3.24938	3.07437	3.95597	4.12115	3.80489	3.74679	3.63835	3.74057	2.84401	2.51949	3.05737	4.18835	3.82623	3.57855
ENSG00000072274	TFRC	ensembl_havana	protein_coding	6.60535	6.51263	6.54017	5.75176	5.84921	5.92673	7.988	8.07203	8.032	6.7116	6.68146	6.64282	6.7172	6.635	6.62365	6.55001	12.986	13.0015	12.999	12.1145	12.1454	12.1107	13.0475	13.0472	13.0608
ENSG00000072310	SREBF1	ensembl_havana	protein_coding	1.21422	1.22979	1.08438	2.25083	1.72518	1.62813	2.62311	2.69523	2.09825	1.34678	0.551471	0.862964	0.428377	0.638422	1.20839	1.1746	2.99898	2.91321	3.24212	2.23559	1.68722	2.07054	2.90824	2.52789	2.56017
ENSG00000072315	TRPC5	ensembl_havana	protein_coding	4.29288	4.33181	4.21824	4.91379	4.83561	4.72993	2.11161	2.25913	2.77248	5.77189	5.76897	5.7181	5.76493	5.00554	5.03869	5.09372	3.4208	3.22924	2.21903	4.54803	4.19385	4.01028	2.84812	3.88829	3.05613
ENSG00000072364	AFF4	ensembl_havana	protein_coding	4.63701	4.83533	4.80928	4.35806	4.44765	4.51123	4.75178	4.73136	4.94026	4.96858	5.03111	5.01213	5.08923	4.03282	4.12115	3.89147	4.09124	4.26429	4.15966	4.26485	4.40113	4.46411	3.98004	3.88829	4.26345
ENSG00000072401	UBE2D1	ensembl_havana	protein_coding	3.63236	3.38303	3.52917	3.44236	3.42764	3.66176	3.56825	3.38112	3.6626	4.13986	4.35527	4.14731	4.36349	4.51587	4.56809	4.44338	3.24834	3.22924	3.49366	4.18137	3.50958	3.70704	3.02146	3.20108	3.05613
ENSG00000072415	MPP5	ensembl_havana	protein_coding	5.33638	5.2575	5.32668	5.23965	5.14595	5.20171	5.13822	4.98331	5.00718	5.44591	5.50567	5.58387	5.5546	5.10776	5.09949	5.16111	4.65476	4.93513	4.90146	4.76018	4.84142	4.95807	4.95887	4.71931	4.7094
ENSG00000072422	RHOBTB1	ensembl_havana	protein_coding	4.95243	4.81889	4.80928	4.9581	4.68866	4.9198	3.97488	3.91762	3.74333	4.91926	4.84069	4.92597	4.89024	5.1467	4.97089	5.12582	3.90041	3.74145	3.49366	4.26485	4.24256	4.05074	3.59732	3.72783	3.7505
ENSG00000072501	SMC1A	ensembl_havana	protein_coding	6.68603	6.65141	6.71212	5.65076	5.57863	5.67005	8.09181	8.00192	8.01686	5.61034	5.42311	5.65105	5.47277	6.36304	6.33767	6.40383	8.26894	8.34631	8.35296	7.07552	7.03097	7.13859	8.56325	8.54304	8.51973
ENSG00000072506	HSD17B10	ensembl_havana	protein_coding	3.17642	3.31432	3.19986	2.87676	2.78931	2.99824	5.06085	5.05838	5.24062	4.06623	4.11555	3.92844	3.88781	4.75642	4.69434	4.74154	5.98186	6.14713	6.16268	4.46976	4.27803	4.09008	6.28506	6.33246	6.35958
ENSG00000072571	HMMR	ensembl_havana	protein_coding	6.59106	6.7016	6.61836	5.47131	5.41753	5.56732	8.40212	8.3328	8.41055	2.82865	2.53898	3.20129	2.81304	3.04524	3.14057	3.00372	8.7269	8.83815	8.79768	7.62847	7.69872	7.68739	9.03879	8.94916	8.94764
ENSG00000072609	CHFR	ensembl_havana	protein_coding	3.51611	3.55171	3.46905	4.40683	4.7219	4.41196	4.04084	4.17916	4.12109	3.05866	3.46828	3.62242	3.36698	3.61084	3.65437	3.40791	3.24834	3.18115	3.70778	3.38167	2.70471	3.366	3.48336	3.82623	3.29714
ENSG00000072657	TRHDE	ensembl_havana	protein_coding	6.10945	6.09461	5.95338	6.41182	6.5032	6.47858	4.68114	4.45089	4.67808	6.50978	6.62939	6.6518	6.43255	6.49716	6.37749	6.4201	5.13524	5.27005	4.81173	6.47352	6.54034	6.37266	5.05509	4.71931	4.91139
ENSG00000072682	P4HA2	ensembl_havana	protein_coding	3.17642	3.11327	2.73889	4.19175	4.23384	3.91702	3.79543	3.80587	3.80105	3.33429	3.30082	3.32614	3.55001	2.51289	2.41386	2.4655	3.57484	3.60229	3.0462	3.58098	3.40648	3.30041	2.7198	2.60384	3.34086
ENSG00000072694	FCGR2B	ensembl_havana	protein_coding	-1.32183	0.459267	-0.211072	-0.182131	-0.355738	0.655097	-1.12105	-3.4133	-3.45634	-1.18927	-2.72155	-0.565879	-0.867078	0.95158	0.879079	0.574207	0.440981	0.757936	1.65716	1.85944	1.61507	1.04407	1.8171	2.93315	2.40405
ENSG00000072736	NFATC3	ensembl_havana	protein_coding	5.27808	5.18879	5.12716	4.75333	4.84167	4.85149	5.3351	5.44157	5.45355	3.94002	3.86842	3.90861	3.78723	4.66281	4.28367	4.26026	5.60645	5.42263	5.37858	4.53847	4.84142	4.61561	5.33245	5.5711	5.28039
ENSG00000072756	TRNT1	ensembl_havana	protein_coding	7.88127	7.84804	7.78225	7.09399	7.00789	7.11998	8.22458	8.25337	8.2998	7.40094	7.44879	7.39412	7.38816	7.1757	7.25946	7.2045	7.82276	7.86741	7.89328	6.54922	6.43688	6.3964	7.76825	7.73101	7.76562
ENSG00000072778	ACADVL	ensembl_havana	protein_coding	4.11779	4.12	3.82934	3.11065	3.52125	3.38403	4.63917	4.47545	4.4803	3.50003	3.65349	3.72803	3.77678	3.70777	4.01574	4.04208	5.13524	5.12505	5.11659	4.02595	4.13057	4.14093	5.51754	5.49336	5.41943
ENSG00000072786	STK10	ensembl_havana	protein_coding	5.68939	5.77907	5.71104	5.86372	5.84921	5.84126	6.04285	5.90637	5.92087	5.02408	5.01316	5.13242	5.0765	5.27878	5.2889	5.43859	5.32091	5.38065	5.29274	4.67554	4.76012	4.90757	5.565	5.60845	5.61016
ENSG00000072803	FBXW11	ensembl_havana	protein_coding	5.7846	5.88553	5.71536	5.95127	6.0273	5.99165	5.60415	5.65548	5.60165	6.36992	6.36503	6.37483	6.2799	5.49942	5.4313	5.49806	4.63738	5.0467	4.93017	5.0564	5.38223	5.21102	5.14528	5.15764	5.13896
ENSG00000072818	ACAP1	ensembl_havana	protein_coding	0.604165	-0.168764	-0.500579	-0.00155874	-0.886253	-0.0123272	1.31191	1.34159	1.29854	2.21672	1.99727	2.55386	2.616	3.58838	3.45786	3.32737	1.17795	1.2054	0.965278	0.828414	0.973522	0.196075	0.46346	1.01888	1.5227
ENSG00000072832	CRMP1	ensembl_havana	protein_coding	2.95615	2.63859	2.43802	4.09585	4.02597	4.0035	1.51122	1.44468	1.49785	3.45459	3.49439	3.31111	3.51269	2.90691	3.17111	3.32737	1.66337	1.69082	2.47429	2.53367	2.95902	2.31155	1.68585	2.07332	2.22897
ENSG00000072840	EVC	ensembl_havana	protein_coding	2.62302	2.43789	2.89935	4.10574	4.30577	4.38805	1.76648	1.6311	1.96992	3.54409	3.46828	2.93335	3.43504	2.8132	2.58236	3.13571	0.971496	2.05339	1.17173	3.24737	3.01617	3.0836	2.42282	2.93315	2.63232
ENSG00000072849	DERL2	ensembl_havana	protein_coding	7.0816	7.12586	7.11495	6.77439	6.72764	6.73073	7.88962	7.99556	7.97776	5.35608	5.33554	5.33545	5.25281	5.88289	5.81405	6.00263	7.73151	7.62606	7.71089	6.42768	6.42638	6.31294	7.50421	7.63245	7.55438
ENSG00000072858	SIDT1	ensembl_havana	protein_coding	4.74426	4.70719	4.84913	5.18011	5.12124	5.10233	5.25399	5.07454	5.0315	5.09243	5.17125	5.17455	5.09345	4.86315	4.83447	4.79244	3.37958	3.02643	3.24212	3.67117	3.62429	3.83608	3.17618	2.7447	3.34086
ENSG00000072864	NDE1	havana	protein_coding	5.7804	6.01746	5.67601	5.62351	5.72354	5.76594	7.04787	6.97795	6.92628	5.5468	5.44671	5.56499	5.47277	5.94607	6.07245	5.9632	7.09602	7.0815	7.11503	6.7694	6.79829	6.69113	7.33656	7.31703	7.32598
ENSG00000072952	MRVI1	ensembl_havana	protein_coding	5.34208	5.11664	5.19678	4.62865	4.54745	4.59718	4.91897	4.90412	5.07893	2.63855	2.72691	2.39189	2.91189	1.96907	2.36186	2.21992	2.40034	2.79036	1.7884	2.57164	2.30695	2.62903	2.57894	1.56636	1.18166
ENSG00000072954	TMEM38A	ensembl_havana	protein_coding	2.08416	2.34908	2.00192	4.00374	3.89219	3.90583	0.949341	1.23056	1.40164	1.98066	1.80201	1.61632	1.97727	1.08588	1.8225	1.29244	1.51898	2.3429	2.01973	1.51431	1.28386	1.64674	2.04842	1.96229	2.22897
ENSG00000072958	AP1M1	ensembl_havana	protein_coding	3.25106	3.29067	3.50941	3.83579	3.53628	3.63492	4.62849	4.3349	4.38286	3.08872	3.59436	3.39902	3.15731	4.73614	4.69959	4.77736	4.11655	4.33193	4.03302	3.48476	3.04391	3.13467	4.45341	4.55684	4.49394
ENSG00000073008	PVR	ensembl_havana	protein_coding	-0.473837	0.459267	-0.500579	2.35392	2.13365	2.12903	1.31191	1.6311	1.40164	1.13266	0.902943	0.591662	0.717884	0.638422	1.08553	0.749294	2.12904	1.38597	1.90869	0.697169	0.417129	0.376647	1.381	1.96229	1.66709
ENSG00000073050	XRCC1	ensembl_havana	protein_coding	3.15065	3.31432	3.38478	2.1398	1.9211	2.50012	4.07272	4.3349	4.25102	2.41954	2.2934	2.55386	2.51898	3.07784	3.06128	2.96874	3.84091	3.60229	3.97908	2.84401	2.92958	3.00343	4.80923	4.59456	4.67565
ENSG00000073060	SCARB1	ensembl_havana	protein_coding	2.46476	2.60062	2.77244	4.40683	4.34043	4.41196	2.62311	2.89048	2.52094	3.28322	3.24038	3.2175	3.1411	3.18649	3.06128	3.05464	3.74679	3.07986	3.804	3.4444	3.79727	3.52759	3.35962	3.38452	3.42452
ENSG00000073111	MCM2	ensembl_havana	protein_coding	2.86403	2.15316	2.16239	2.82984	3.02064	2.79503	4.8002	4.71082	4.87905	3.11816	2.68217	3.24938	3.02222	3.04524	2.96	3.19744	5.5794	6.05673	5.83089	4.64024	4.72627	4.61561	6.19138	6.32125	6.21435
ENSG00000073146	MOV10L1	ensembl_havana	protein_coding	3.41152	2.63859	3.38478	4.6423	4.80491	4.71719	3.24352	3.12586	2.52094	3.66871	3.8584	3.7726	3.79761	3.20136	3.2303	2.85842	3.20179	3.22924	3.37336	3.24737	3.34089	3.6201	3.35962	3.91835	3.50359
ENSG00000073169	SELENOO	ensembl_havana	protein_coding	2.18913	2.52155	1.45878	1.26853	1.30137	0.854406	1.20088	1.44468	2.09825	2.10351	2.32285	2.39189	2.2734	2.64931	2.30792	2.24937	1.51898	2.05339	1.65716	1.34925	1.37406	1.64674	2.78539	2.81029	1.5227
ENSG00000073282	TP63	ensembl_havana	protein_coding	5.60654	5.81267	5.65368	6.32566	6.31342	6.25225	4.30522	3.91762	4.26476	6.23196	6.29619	6.23452	6.43088	5.78014	5.80678	5.7088	4.32634	4.61139	4.54096	5.50207	5.77468	5.61786	4.56966	4.43738	4.51317
ENSG00000073331	ALPK1	ensembl_havana	protein_coding	5.34776	5.2817	5.24538	5.40083	5.38053	5.36578	5.72945	5.87442	5.67551	5.35608	5.42651	5.32427	5.42671	6.04833	5.98062	5.91578	4.8333	4.66483	4.94432	4.61319	4.73481	4.55128	4.39157	4.21325	4.49394
ENSG00000073350	LLGL2	ensembl_havana	protein_coding	1.56569	1.58126	1.45878	2.9444	3.02064	2.64168	1.415	1.5409	1.82906	1.24369	1.71586	1.01908	1.50638	1.42692	1.37504	1.80984	1.79462	1.54643	1.3523	0.697169	0.417129	1.33358	2.24773	1.96229	2.13275
ENSG00000073417	PDE8A	ensembl_havana	protein_coding	4.99648	4.96799	5.00545	5.46748	5.36799	5.50939	4.34493	4.43845	4.31844	5.06245	5.26145	5.2592	5.21845	5.17334	5.11135	5.17652	4.50946	4.49818	4.38378	4.88605	4.81751	4.88537	4.56966	4.59456	4.58765
ENSG00000073464	CLCN4	ensembl_havana	protein_coding	6.94776	6.92351	6.88696	5.92918	6.0273	6.04614	7.54784	7.47468	7.54295	3.23027	3.31554	3.15153	2.91189	1.37539	2.03662	1.84883	6.9628	6.86646	7.00124	5.87281	5.76638	5.78304	7.1838	7.08827	7.20698
ENSG00000073536	NLE1	ensembl_havana	protein_coding	1.56569	0.278695	0.577424	0.865175	-0.149288	0.758191	2.5343	3.0945	2.60975	2.71762	2.2934	2.78896	2.41496	3.73869	3.24473	3.603	4.67194	4.09292	4.36287	2.28213	2.35203	2.31155	4.035	4.43738	4.04295
ENSG00000073584	SMARCE1	ensembl_havana	protein_coding	3.38966	3.31432	3.36292	3.47322	3.53628	3.26653	6.39149	6.35654	6.45205	2.37145	2.23265	1.9625	2.30285	1.47667	1.42657	1.6861	4.54718	4.51767	4.63116	3.94148	4.25448	4.14093	4.30476	4.0599	3.96127
ENSG00000073598	FNDC8	ensembl_havana	protein_coding	-0.836407	-0.458271	-0.863149	1.84172	1.9211	1.7331	0.804951	0.83463	-0.286418	0.576267	1.42141	0.943134	1.2882	1.52477	1.7022	1.72854	0.971496	0.757936	0.965278	0.211742	0.417129	0.196075	1.381	1.4059	1.18166
ENSG00000073605	GSDMB	ensembl_havana	protein_coding	2.28698	1.98651	1.94421	2.73116	2.65807	2.95549	1.84243	2.01297	1.18751	1.91507	1.62423	1.79977	2.18128	1.89781	1.61604	1.80984	1.66337	2.3429	1.65716	1.6624	1.94438	2.21992	1.8171	1.96229	2.76662
ENSG00000073614	KDM5A	ensembl_havana	protein_coding	6.36886	6.42844	6.24985	6.00241	6.04317	5.96226	6.36277	6.34326	6.28006	6.82308	6.80918	6.78964	6.83651	6.34808	6.34271	6.15431	6.36645	6.27864	6.43727	5.72481	5.76638	5.71335	6.1484	6.21628	5.98558
ENSG00000073711	PPP2R3A	ensembl_havana	protein_coding	4.26913	4.56656	4.21824	5.37246	5.23614	5.35348	4.16435	4.07052	3.6626	5.03955	5.1672	5.21548	5.20292	5.95926	5.90088	5.80365	3.90041	3.40703	3.70778	4.80071	4.62887	4.81666	3.92289	4.37372	4.30819
ENSG00000073712	FERMT2	ensembl_havana	protein_coding	4.58986	4.75982	4.79302	5.13257	4.99639	4.92535	3.61231	3.38112	3.48617	5.03955	5.0041	5.01677	4.97041	4.53361	4.7711	4.5537	3.1537	3.36459	2.99276	4.53847	4.51454	4.56995	3.02146	2.99086	3.68416
ENSG00000073734	ABCB11	ensembl_havana	protein_coding	3.77409	3.82302	3.69582	4.22839	3.92682	4.06512	2.17173	2.77653	2.65218	4.22351	4.25191	4.11306	4.21652	4.46131	4.37831	4.45606	2.82565	2.79036	2.47429	3.50452	3.82951	3.38722	3.17618	2.81029	3.38329
ENSG00000073737	DHRS9	ensembl_havana	protein_coding	1.64164	0.619732	-0.211072	1.79362	1.77671	1.9663	-1.12105	-0.243372	-0.648988	1.13266	1.05104	1.61632	0.882943	1.93388	2.25189	1.8868	1.17795	0.998944	1.3523	1.05974	1.53912	1.96161	1.381	-0.359636	1.18166
ENSG00000073754	CD5L	ensembl_havana	protein_coding	1.91083	1.58126	1.75576	3.14938	3.41143	3.71399	0.257463	1.71599	1.06722	3.11816	3.24038	3.34101	3.44828	3.01188	2.79335	2.73895	1.35852	1.69082	0.72427	2.60863	2.00209	2.79698	2.04842	1.842	1.36223
ENSG00000073756	PTGS2	ensembl_havana	protein_coding	3.15065	3.0583	3.52917	3.13015	3.14349	3.09988	7.6305	7.71792	7.76343	0.576267	-0.219047	0.125998	-0.867078	0.548224	0.638071	0.374898	2.22525	1.69082	2.55024	0.828414	1.37406	1.04407	1.68585	2.27263	2.02966
ENSG00000073792	IGF2BP2	ensembl_havana	protein_coding	3.85608	4.23599	3.78071	4.23741	4.33184	4.19023	4.33181	3.98758	4.19471	6.0299	6.03223	6.07464	6.09661	6.04421	6.05618	5.94532	4.73866	4.86075	4.55946	4.52885	4.70904	4.83222	4.77735	4.96949	4.83701
ENSG00000073803	MAP3K13	ensembl_havana	protein_coding	6.27957	6.47378	6.3643	6.64992	6.67599	6.70676	6.65637	6.68868	6.61914	6.8584	6.82856	6.8904	6.8627	6.71102	6.78412	6.85423	7.0671	6.96562	7.18519	6.47853	6.4908	6.5192	6.94638	7.08827	6.96651
ENSG00000073849	ST6GAL1	ensembl_havana	protein_coding	7.56142	7.59641	7.65873	6.09957	6.17144	6.06888	6.71816	6.68078	6.72481	5.27344	5.32102	5.33173	5.35473	5.85024	5.89403	5.82825	6.11341	5.96028	5.97565	4.9451	4.88809	4.86283	5.75706	5.74889	5.79441
ENSG00000073910	FRY	ensembl_havana	protein_coding	7.15956	7.15726	7.10181	6.90462	6.90744	6.971	5.8991	5.96391	5.95517	7.25285	7.31417	7.40831	7.34547	7.27746	7.3305	7.27599	5.42587	5.27005	5.44971	6.5033	6.51082	6.51198	5.67291	5.83019	5.92941
ENSG00000073921	PICALM	ensembl_havana	protein_coding	7.07134	7.0783	7.01337	6.64992	6.67259	6.59108	7.14105	7.16319	7.1445	6.82531	6.86779	6.87898	6.90771	6.72524	6.62916	6.62634	8.0351	7.9771	8.02888	7.64859	7.5275	7.60942	8.07899	8.02147	8.05859
ENSG00000073969	NSF	ensembl_havana	protein_coding	6.6972	6.51008	6.57624	5.90675	5.90816	5.84126	6.97171	6.91426	6.80927	5.43425	5.5248	5.43931	5.47277	5.65337	5.72425	5.62984	6.88761	6.90398	7.02805	5.754	5.89762	5.80685	6.73855	6.87877	6.57627
ENSG00000074047	GLI2	ensembl_havana	protein_coding	2.8954	2.91096	2.30678	4.25527	4.29697	4.41196	1.51122	1.5409	1.49785	1.98066	2.68217	2.57917	2.77152	2.73358	2.92459	3.07122	2.02594	2.58391	2.39412	2.81265	2.8054	3.10936	3.40206	3.29572	2.88948
ENSG00000074054	CLASP1	ensembl_havana	protein_coding	6.39378	6.4998	6.25579	6.64992	6.71943	6.65927	6.41033	6.36314	6.26988	6.65245	6.72898	6.77876	6.67279	6.19487	6.15114	6.22642	6.22816	6.02982	6.02306	6.14248	6.03875	6.0424	5.94817	5.95868	6.10449
ENSG00000074181	NOTCH3	ensembl_havana	protein_coding	1.71379	1.22979	0.721814	2.65245	2.78931	2.7457	-0.635622	-0.605942	-0.286418	0.736731	1.05104	0.125998	0.317346	-0.318509	0.117239	-0.679549	-0.407015	-0.379567	0.965278	0.948708	1.37406	1.04407	-0.384537	0.12579	0.0821249
ENSG00000074201	CLNS1A	ensembl_havana	protein_coding	7.01891	7.04335	7.00633	6.63805	6.74229	6.79579	8.18684	8.18149	8.09585	7.33821	7.31325	7.37438	7.34459	8.32046	8.30082	8.33576	8.88254	8.92741	8.95178	7.21849	7.26409	7.32192	9.28895	9.2287	9.21912
ENSG00000074211	PPP2R2C	ensembl_havana	protein_coding	2.79918	2.71165	2.51932	4.60098	4.45557	4.5186	1.68631	1.5409	1.82906	3.68848	3.66503	3.59787	3.64503	2.87015	2.96	2.73895	2.62861	2.58391	2.21903	3.42379	3.46922	3.27787	3.02146	3.3408	3.42452
ENSG00000074219	TEAD2	ensembl_havana	protein_coding	1.21422	1.86366	1.37389	2.56919	2.78931	2.77057	0.644486	1.23056	0.791585	1.01237	1.57613	1.75605	1.97727	0.95158	1.14827	1.11186	0.440981	0.10586	0.0721935	-0.525223	0.030106	-0.540891	0.46346	-0.359636	0.0821249
ENSG00000074266	EED	ensembl_havana	protein_coding	4.82791	4.75118	4.63784	4.70864	4.52502	4.64504	5.6258	5.43533	5.42324	4.43717	4.51686	4.7081	4.6479	4.24149	3.96436	3.96431	6.45345	6.54406	6.43226	5.16594	5.32119	5.31985	6.688	6.69565	6.58538
ENSG00000074276	CDHR2	ensembl_havana	protein_coding	1.48552	1.22979	1.53895	2.89966	2.95505	2.95549	0.644486	0.97902	1.18751	0.395694	0.551471	1.34839	0.627686	1.20874	1.42657	1.04628	1.17795	1.38597	0.434764	0.948708	0.030106	0.681501	1.381	1.01888	1.5227
ENSG00000074319	TSG101	ensembl_havana	protein_coding	6.06532	6.18077	6.13524	6.07965	6.04842	6.10844	6.79662	6.73518	6.81161	6.08313	6.19034	6.21043	6.19999	5.94607	6.10642	6.01982	7.24116	7.06834	7.21758	6.63689	6.62084	6.61898	7.2893	7.38318	7.29575
ENSG00000074356	NCBP3	ensembl_havana	protein_coding	4.17002	4.45395	4.40096	4.34977	4.30577	4.17167	4.75178	4.6474	4.61512	3.47749	3.40085	3.41316	3.66784	4.44265	4.23392	4.33769	5.25405	5.31531	5.39926	4.36555	3.86105	4.45409	5.08144	5.31279	5.06267
ENSG00000074410	CA12	ensembl_havana	protein_coding	1.91083	2.04423	2.16239	3.81185	3.80801	3.63492	1.51122	1.87211	0.63112	2.37145	1.42141	1.71096	1.94028	1.6164	1.20839	1.99505	0.440981	0.757936	1.51277	2.4546	2.00209	1.84377	1.20043	1.4059	1.18166
ENSG00000074416	MGLL	ensembl_havana	protein_coding	6.90987	6.82198	6.84421	6.85423	6.86194	6.88534	7.27556	7.22966	7.21697	5.89607	6.01654	6.04543	5.97384	5.82885	5.95672	5.92493	4.86351	4.90584	4.79622	5.45206	5.33248	5.15646	5.25354	5.01192	5.31369
ENSG00000074527	NTN4	ensembl_havana	protein_coding	4.33923	4.3548	4.2895	5.25749	5.38884	5.43354	2.8608	2.85349	3.33807	5.39269	5.30636	5.27865	5.28267	4.97557	5.10345	5.04418	4.11655	3.7079	3.63988	4.9451	5.06776	5.00686	3.80133	3.79417	3.61462
ENSG00000074582	BCS1L	ensembl_havana	protein_coding	4.32778	4.54673	4.58216	3.71188	3.31014	3.28391	5.97698	6.08455	6.12674	3.64868	3.66503	3.71667	3.64503	5.11563	5.24652	5.03575	7.44223	7.55707	7.44599	5.57398	5.54641	5.39509	7.77028	7.80326	7.72907
ENSG00000074590	NUAK1	ensembl_havana	protein_coding	1.97095	1.12669	1.37389	2.41877	2.51368	2.09003	1.08059	1.71599	1.49785	1.98066	2.26335	2.6762	2.46791	2.48885	2.41386	2.44019	0.971496	0.757936	-1.1502	1.25905	1.28386	1.78104	0.752966	0.777867	-0.403302
ENSG00000074603	DPP8	ensembl_havana	protein_coding	5.21111	5.14329	5.22128	5.18011	5.31233	5.28175	5.51413	5.63383	5.62314	4.8331	5.0041	4.86554	5.01556	5.66146	5.58094	5.6603	6.07519	5.74559	6.00967	5.15972	5.36584	5.34718	5.69868	5.55206	5.58311
ENSG00000074657	ZNF532	ensembl_havana	protein_coding	3.94869	3.93405	4.07769	5.23965	5.32103	5.38201	3.03276	3.02965	3.20187	4.84195	4.95323	4.89103	4.94729	4.67884	4.73578	4.64515	2.31545	2.85309	2.93726	4.29921	4.23053	4.33903	3.27081	2.7447	2.9472
ENSG00000074660	SCARF1	ensembl_havana	protein_coding	3.34492	3.13999	3.07096	3.02992	2.68529	2.7457	3.12688	3.06244	2.84744	1.13266	0.0858074	0.943134	0.882943	1.78385	1.74342	1.80984	0.0784114	1.2054	1.3523	0.828414	0.417129	0.681501	0.752966	0.777867	0.97521
ENSG00000074695	LMAN1	ensembl_havana	protein_coding	7.62127	7.51965	7.52733	6.72235	6.64513	6.70515	8.04034	8.13697	8.11019	5.15058	5.26145	5.2825	5.16735	6.08086	6.04179	6.13077	7.60309	7.65716	7.61246	7.07882	7.06183	7.11494	7.72503	7.72251	7.58879
ENSG00000074706	IPCEF1	ensembl_havana	protein_coding	5.34776	5.38582	5.44063	6.20675	6.05104	6.00481	4.13445	4.20875	4.15099	5.6712	5.47321	5.55226	5.53302	5.15818	5.16543	5.17652	4.18992	3.89842	4.00631	5.01566	5.05418	4.99999	4.41248	4.08662	3.87468
ENSG00000074755	ZZEF1	ensembl_havana	protein_coding	4.90698	4.8106	5.08104	5.85496	5.9168	5.86166	5.05288	5.06648	5.13237	5.07752	5.10923	5.13242	5.05503	4.72589	4.66245	4.5713	4.86351	4.68221	4.40439	4.56695	4.43295	4.54185	4.5127	4.08662	4.39371
ENSG00000074771	NOX3	ensembl_havana	protein_coding	3.04274	3.24217	3.016	3.65917	3.58045	3.675	1.31191	1.87211	1.67294	3.56562	3.65349	3.44104	3.6903	2.10182	2.58236	2.51483	2.48051	2.42779	2.12282	3.07304	2.70471	3.00343	1.68585	1.4059	2.02966
ENSG00000074800	ENO1	ensembl_havana	protein_coding	10.0002	9.92315	10.0086	9.2568	9.25656	9.30867	11.7484	11.7206	11.7506	10.1587	10.1864	10.1638	10.1684	10.8846	10.9042	10.907	11.2339	11.2687	11.277	10.2942	10.3074	10.2794	11.3108	11.3104	11.3038
ENSG00000074803	SLC12A1	ensembl_havana	protein_coding	3.55591	3.73813	3.76412	4.522	4.50988	4.38805	2.48776	2.36806	2.47439	4.40169	4.57307	4.66737	4.29188	3.24508	3.45786	3.49653	2.55646	2.42779	2.81943	3.8047	3.48954	3.60207	3.07489	3.15133	2.56017
ENSG00000074842	MYDGF	ensembl_havana	protein_coding	4.23275	4.1727	4.30104	3.2419	3.78303	3.36782	5.81205	5.64469	5.74087	3.56562	3.53269	3.37031	3.52524	4.59121	4.4423	4.51786	4.01252	3.98501	3.8942	4.56695	4.61044	4.69433	5.91192	5.92946	5.53686
ENSG00000074935	TUBE1	ensembl_havana	protein_coding	5.34208	5.5641	5.4562	4.925	4.8834	4.9582	5.83082	5.84645	5.85427	4.0045	4.18133	3.84742	4.08712	3.91144	4.34522	3.91003	6.76891	6.75178	6.71399	5.5216	5.44601	5.5861	6.59045	6.61993	6.78454
ENSG00000074964	ARHGEF10L	ensembl_havana	protein_coding	1.64164	2.04423	1.6149	3.68577	3.31014	3.4471	0.949341	1.11026	0.935975	2.10351	1.47485	1.56657	1.2882	0.452009	0.237533	-0.132062	2.22525	1.38597	1.51277	2.87471	2.59645	2.66422	2.04842	1.71075	2.22897
ENSG00000074966	TXK	ensembl_havana	protein_coding	6.50725	6.30106	6.43933	5.22613	5.36799	5.40205	6.56685	6.51892	6.6084	5.26029	5.31737	5.07576	5.12676	5.93053	6.02099	5.98961	4.43093	4.39654	4.52223	4.64024	4.74329	4.37133	3.80133	3.82623	3.54156
ENSG00000075035	WSCD2	ensembl_havana	protein_coding	1.97095	1.79807	2.00192	3.85935	3.67853	3.68811	1.76648	1.34159	0.450548	1.69826	2.40774	2.10872	2.21265	1.74378	1.96872	1.40137	3.46088	3.32087	3.56862	2.53367	2.89952	2.69857	2.90824	2.27263	2.88948
ENSG00000075043	KCNQ2	ensembl_havana	protein_coding	-0.836407	-2.04323	-0.863149	1.46557	0.988216	1.51492	-1.85801	-1.09137	-3.45634	-0.341271	0.902943	0.687877	1.03104	0.87943	1.20839	0.829464	-1.14398	-2.7015	-2.73516	-1.37322	-3.67033	-0.903461	-0.384537	0.48836	-0.403302
ENSG00000075089	ACTR6	ensembl_havana	protein_coding	5.49323	5.55916	5.38206	5.30115	5.43367	5.27742	6.22058	6.25026	6.21785	5.28647	5.24231	4.9697	5.13497	5.48125	5.48698	5.44178	6.78873	6.86646	6.85168	5.63801	5.61275	5.72173	6.77533	6.7086	6.62128
ENSG00000075131	TIPIN	ensembl_havana	protein_coding	4.81157	4.68014	4.53407	5.36425	5.20826	5.06763	5.85394	5.72369	5.74087	3.72721	3.93666	3.89859	3.82831	4.30483	4.27667	4.28179	6.24547	6.22628	6.27886	5.2027	5.22751	5.16263	6.44074	6.47072	6.49152
ENSG00000075142	SRI	ensembl_havana	protein_coding	6.2033	6.01386	6.14488	5.40883	5.46542	5.24672	7.41423	7.37216	7.34051	6.48457	6.68996	6.57525	6.58563	6.92998	6.91165	6.9175	8.95974	8.92741	8.94035	7.33759	7.28894	7.38128	9.18646	9.18146	9.15244
ENSG00000075151	EIF4G3	ensembl_havana	protein_coding	9.05255	9.00639	9.02451	8.3201	8.28061	8.29708	8.82994	8.85027	8.86924	7.15503	7.31874	7.31158	7.34282	7.34432	7.30319	7.33211	6.89859	6.83572	6.97047	6.88699	6.92306	6.9465	6.59503	6.52545	6.67778
ENSG00000075188	NUP37	ensembl_havana	protein_coding	1.00009	0.764122	0.416959	-1.28167	-0.886253	-0.640358	2.04888	1.6311	1.82906	-0.341271	-0.399619	-0.178856	-0.62607	-0.0136545	-0.158396	0.374898	2.76291	1.94236	2.30923	1.25905	1.18765	0.93304	1.68585	2.17642	2.56017
ENSG00000075213	SEMA3A	ensembl_havana	protein_coding	6.85708	6.93118	6.7484	7.19349	7.21703	7.25831	5.19727	5.46629	5.40474	7.24786	7.34589	7.38697	7.29508	7.42968	7.44582	7.46197	5.95405	5.77018	5.80011	6.98169	6.99233	7.01455	5.41766	5.48334	5.46953
ENSG00000075218	GTSE1	ensembl_havana	protein_coding	2.73128	2.48033	2.70454	3.47322	3.59487	2.79503	4.61772	4.68999	4.66778	1.61809	1.11975	1.56657	1.45485	2.43952	2.25189	2.24937	5.19587	4.96384	5.16571	4.19359	4.76012	4.20207	5.47841	5.18262	5.25776
ENSG00000075223	SEMA3C	ensembl_havana	protein_coding	5.56325	5.40247	5.52671	5.74229	5.73009	5.76903	5.19002	5.20509	5.16937	6.03377	5.96845	5.9993	6.04962	6.02761	5.96327	5.84763	4.61978	4.45838	4.34165	5.42639	5.65385	5.5861	4.43309	4.45799	4.19363
ENSG00000075234	TTC38	ensembl_havana	protein_coding	4.24498	4.48555	4.21824	3.50344	3.6233	3.35142	5.26093	5.15276	5.17665	3.54409	3.58223	3.86811	3.76625	4.31854	4.39134	4.40465	6.24547	6.25561	5.98252	4.7353	4.6561	4.75271	6.32971	6.25213	6.17865
ENSG00000075239	ACAT1	ensembl_havana	protein_coding	4.85209	4.90708	4.96974	4.201	4.16782	3.95006	6.50393	6.48908	6.57018	4.46035	4.53584	4.59477	4.49047	5.09587	5.07143	4.97536	8.78823	8.673	8.71244	7.07055	7.01529	6.95363	8.93152	8.96004	8.92985
ENSG00000075240	GRAMD4	ensembl_havana	protein_coding	1.71379	2.20469	0.721814	2.45014	2.35321	2.37594	0.463914	-1.09137	0.244097	2.10351	1.99727	1.66442	2.01334	1.57131	1.2661	1.50265	0.730488	1.69082	0.434764	1.97728	1.94438	1.57459	1.68585	2.27263	1.36223
ENSG00000075275	CELSR1	ensembl_havana	protein_coding	2.66002	2.71165	2.73889	4.60795	4.62682	4.6717	1.91458	1.79616	1.49785	2.82865	3.37297	3.18489	3.28082	1.93388	1.93353	1.76976	1.91491	2.3429	2.21903	3.0191	2.98788	2.73213	3.22427	2.17642	2.63232
ENSG00000075290	WNT8B	ensembl_havana	protein_coding	1.40063	1.326	1.75576	2.25083	2.31886	2.24006	0.644486	0.674166	0.450548	1.5332	1.42141	1.01908	0.958892	2.06976	2.30792	2.18987	1.66337	-1.11653	1.3523	0.828414	0.973522	0.537111	0.993975	-1.0966	0.444695
ENSG00000075292	ZNF638	ensembl_havana	protein_coding	8.03704	8.08905	8.08313	7.21647	7.19234	7.17924	7.82907	7.82451	7.75615	7.35994	7.30313	7.32005	7.34104	7.83273	7.70514	7.72952	7.63629	7.73209	7.74158	7.07055	7.1586	7.11016	7.37169	7.3642	7.4683
ENSG00000075303	SLC25A40	ensembl_havana	protein_coding	5.85808	5.6733	5.74101	4.75333	4.84167	4.73626	6.75792	6.71984	6.78087	4.30259	4.4043	4.64357	4.52836	4.74123	4.65167	4.72592	7.03759	7.00414	7.14595	5.34651	5.50209	5.50107	6.95353	6.82027	7.02464
ENSG00000075336	TIMM21	ensembl_havana	protein_coding	5.07391	4.89928	4.97695	4.07589	4.37427	4.25336	6.58631	6.52775	6.39384	3.43132	3.17731	3.32614	2.98637	4.21974	4.08152	4.15529	8.04831	8.16656	8.09852	6.41207	6.41048	6.37532	8.30406	8.35255	8.40727
ENSG00000075340	ADD2	ensembl_havana	protein_coding	3.01445	3.00116	3.09768	4.40683	4.59128	4.59021	1.68631	2.01297	2.77248	3.94002	3.96495	3.6102	3.72334	3.09387	3.12506	3.28535	8.60365	8.57521	8.62294	7.31538	7.34995	7.41653	8.96729	8.89917	8.90367
ENSG00000075391	RASAL2	ensembl_havana	protein_coding	7.53054	7.46654	7.47352	7.26026	7.23902	7.29628	7.37	7.31377	7.3805	7.00549	7.08849	7.02543	7.10133	6.76207	6.79151	6.7993	5.65907	5.70365	5.76866	6.60291	6.59996	6.64343	5.51754	5.65383	5.4497
ENSG00000075399	VPS9D1	ensembl_havana	protein_coding	0.748555	0.764122	-0.211072	1.12043	0.467384	0.544066	1.60142	1.5409	1.67294	2.10351	2.13643	2.55386	1.90231	1.14862	1.65977	1.29244	2.94348	2.3429	2.87955	1.16283	1.18765	1.24338	3.17618	2.7447	2.76662
ENSG00000075413	MARK3	ensembl_havana	protein_coding	6.6006	6.53545	6.57386	6.48368	6.5428	6.59457	6.39149	6.51003	6.50221	6.04147	6.06962	6.10328	5.98069	5.97232	5.97197	5.94532	7.09919	7.03829	7.02139	6.7816	6.72306	6.66965	6.77129	6.7086	6.7885
ENSG00000075420	FNDC3B	ensembl_havana	protein_coding	6.56691	6.49722	6.52056	6.96151	6.92753	6.88818	6.09424	6.09251	6.03751	7.00549	6.94675	6.95103	6.87378	6.77704	6.8422	6.90252	6.47318	6.45079	6.50563	6.43799	6.29689	6.26503	6.23311	6.22833	6.09175
ENSG00000075426	FOSL2	ensembl_havana	protein_coding	2.1376	1.65721	2.11086	1.74387	1.87456	1.7331	1.91458	1.5409	2.27158	4.4718	4.76227	4.54425	4.65933	4.15245	4.04076	3.86318	0.730488	-1.11653	0.965278	2.18749	2.00209	2.35527	1.381	0.48836	0.0821249
ENSG00000075429	CACNG5	ensembl_havana	protein_coding	1.64164	1.326	1.28369	2.89966	2.51368	2.61446	0.949341	0.97902	0.63112	1.443	1.42141	1.4616	1.55613	1.02029	1.74342	1.64238	0.0784114	0.46843	0.965278	2.13774	2.05759	1.57459	1.54146	0.48836	1.66709
ENSG00000075461	CACNG4	ensembl_havana	protein_coding	0.604165	0.619732	0.416959	3.2419	2.78931	2.79503	0.804951	0.0461344	0.244097	1.34678	1.62423	1.01908	1.2882	-0.158044	0.237533	0.374898	-0.407015	-2.7015	0.72427	1.16283	1.37406	1.33358	0.10089	1.01888	0.734202
ENSG00000075539	FRYL	ensembl_havana	protein_coding	6.72584	6.7501	6.87928	6.8276	6.99978	6.98568	6.14761	6.1083	6.14543	7.13896	7.1677	7.11468	7.15478	6.98151	7.07598	7.05203	6.86911	6.88159	6.89237	7.14011	7.21917	7.22214	6.75092	6.80426	6.83892
ENSG00000075568	TMEM131	ensembl_havana	protein_coding	5.85009	5.87762	5.82735	6.04669	6.13241	6.03078	5.52569	5.49058	5.2952	6.28159	6.26619	6.40699	6.39031	5.91933	5.91222	5.96984	5.61535	5.67788	5.78447	5.47728	5.58469	5.44147	5.21835	5.66273	5.42959
ENSG00000075624	ACTB	ensembl_havana	protein_coding	13.1723	13.1495	13.156	12.6191	12.6128	12.6276	14.7172	14.6884	14.6833	10.6569	10.6303	10.6278	10.635	11.6399	11.6391	11.6278	13.511	13.4946	13.5143	11.7859	11.7893	11.7737	13.5116	13.5166	13.5014
ENSG00000075643	MOCOS	ensembl_havana	protein_coding	2.37861	2.52155	2.86866	4.13498	3.86863	3.8832	2.66555	2.31462	2.60975	3.02796	3.54524	3.49523	3.44828	2.60526	2.25189	2.24937	2.76291	2.50796	2.30923	3.52402	3.48954	3.48886	3.27081	3.04636	2.9472
ENSG00000075651	PLD1	ensembl_havana	protein_coding	5.29582	5.46192	5.23338	5.69398	5.77829	5.90724	4.33181	4.53507	4.37021	5.6712	5.68643	5.77123	5.66643	4.96253	5.01364	4.81723	7.07034	7.16424	7.1941	6.08128	6.08955	6.21548	6.86907	6.90902	6.85031
ENSG00000075673	ATP12A	ensembl_havana	protein_coding	1.11113	1.12669	0.0299361	2.1398	2.28367	2.58671	0.257463	0.83463	0.00308903	1.13266	1.80201	1.84221	2.18128	1.82285	0.879079	1.23472	0.730488	1.2054	0.72427	0.552779	1.37406	1.14716	1.381	0.777867	1.79833
ENSG00000075702	WDR62	ensembl_havana	protein_coding	2.02866	2.39417	2.43802	3.67253	3.7576	3.675	2.57939	2.73645	2.73348	2.37145	2.37999	2.47515	2.2734	1.6164	2.06941	1.72854	3.05242	3.22924	3.37336	2.57164	2.2604	2.518	3.35962	3.29572	3.25205
ENSG00000075711	DLG1	ensembl_havana	protein_coding	7.01891	7.10567	7.0308	6.91309	6.81342	6.82279	6.89799	6.82152	6.75433	6.65497	6.7207	6.61709	6.62987	6.74948	6.62503	6.71078	6.66552	6.5488	6.58451	6.74676	6.78602	6.8039	6.19138	6.24621	6.20255
ENSG00000075785	RAB7A	ensembl_havana	protein_coding	6.52491	6.60423	6.56671	6.16483	6.06146	6.07389	8.00152	8.00403	7.95358	6.62451	6.58147	6.53377	6.5477	6.35475	6.41146	6.32996	6.86164	6.8396	6.80594	6.20118	6.24704	6.12996	6.66204	6.6913	6.81199
ENSG00000075790	BCAP29	ensembl_havana	protein_coding	5.68939	5.74467	5.50192	4.81486	4.99639	4.82799	6.4744	6.42433	6.41556	4.53865	4.51686	4.5823	4.45812	4.99704	4.72038	4.84642	6.68257	6.77221	6.81366	5.85367	5.81951	5.83415	6.83075	6.6913	6.81199
ENSG00000075856	SART3	ensembl_havana	protein_coding	6.42636	6.35051	6.58571	5.77051	5.65978	5.65343	7.39228	7.48076	7.42401	5.21332	5.22682	5.09343	5.23	5.13125	4.91786	5.01875	6.63081	6.47592	6.43727	6.12343	6.07282	6.21844	7.15617	7.01018	7.10608
ENSG00000075884	ARHGAP15	ensembl_havana	protein_coding	8.56721	8.53828	8.56701	7.94818	7.96515	7.93741	8.88092	8.87643	8.94694	8.85321	8.85887	8.88232	8.8253	9.11207	9.10975	9.14051	8.49687	8.57288	8.55082	7.8884	7.84881	7.90619	8.2658	8.27626	8.313
ENSG00000075886	TUBA3D	ensembl_havana	protein_coding	-0.473837	-0.168764	0.721814	1.33724	1.0731	1.25776	0.804951	1.11026	0.791585	1.13266	1.47485	0.943134	1.45485	0.348916	0.348564	-0.292526	2.02594	1.94236	1.3523	-0.235717	0.030106	-1.38889	1.54146	0.12579	0.734202
ENSG00000075891	PAX2	ensembl_havana	protein_coding	1.21422	1.326	1.28369	3.22386	3.27474	3.03976	-0.635622	0.97902	0.244097	1.91507	2.10288	1.61632	2.3317	1.02029	1.47632	0.905413	0.730488	1.2054	1.3523	2.08621	1.88426	2.12207	2.15152	1.01888	2.13275
ENSG00000075914	EXOSC7	ensembl_havana	protein_coding	2.69609	2.43789	2.86866	3.2773	2.83864	2.81907	4.30522	4.22333	4.23714	3.60774	3.49439	3.54746	3.67911	3.39493	3.7178	3.62564	5.28786	5.06006	5.10404	3.33827	3.84537	3.78903	4.77735	4.57582	4.95425
ENSG00000075945	KIFAP3	ensembl_havana	protein_coding	7.77145	7.7965	7.8368	7.28221	7.30412	7.27688	7.70486	7.69719	7.70542	5.90455	5.81373	5.7181	5.70554	6.18368	6.27579	6.17364	7.58734	7.54525	7.67317	6.19512	6.34229	6.34311	7.35558	7.3142	7.27336
ENSG00000076003	MCM6	ensembl_havana	protein_coding	4.92989	4.88356	4.75995	4.07589	4.33184	4.11453	6.48924	6.2609	6.39384	4.86818	4.88084	4.79708	4.67067	5.54677	5.4313	5.54927	7.42967	7.41355	7.44101	5.85367	5.85519	6.00515	7.68048	7.53397	7.63122
ENSG00000076043	REXO2	ensembl_havana	protein_coding	4.76138	4.6339	4.51437	4.201	4.07825	4.10478	5.20448	4.91313	5.02344	4.41362	4.50406	4.63756	4.50954	4.87712	4.83447	5.03997	7.86071	7.77322	7.89328	6.91495	6.99589	7.006	8.22057	8.20642	8.19884
ENSG00000076053	RBM7	ensembl_havana	protein_coding	1.71379	1.65721	1.6149	0.303296	0.0312847	0.148137	1.68631	1.11026	1.75311	1.01237	-0.60607	-0.359428	-0.0785826	2.58271	2.6271	2.67529	0.730488	1.69082	0.0721935	0.392315	0.853228	1.04407	2.15152	1.4059	1.5227
ENSG00000076067	RBMS2	ensembl_havana	protein_coding	4.54111	4.87563	4.45362	5.18943	5.26349	5.29467	4.49366	4.63655	4.50366	5.55758	5.53112	5.5362	5.42336	5.03904	5.01364	5.16498	3.92927	4.35379	3.92305	4.03956	4.11757	4.1657	3.52235	4.0599	3.87468
ENSG00000076108	BAZ2A	ensembl_havana	protein_coding	5.93178	6.06005	6.08605	5.40083	5.44167	5.32857	6.22768	6.27145	6.36224	6.66498	6.51606	6.45393	6.52914	6.12053	6.09452	6.05568	5.83711	5.67788	5.90508	5.63353	5.4512	5.65332	5.67291	5.89208	5.96477
ENSG00000076242	MLH1	ensembl_havana	protein_coding	6.43172	6.42844	6.3309	5.9236	5.93109	5.92119	7.79124	7.77838	7.74394	5.27344	5.23459	5.23949	5.38945	5.70907	5.68511	5.62142	8.54194	8.4653	8.55774	7.35946	7.24927	7.32054	9.01933	8.96544	8.96782
ENSG00000076248	UNG	ensembl_havana	protein_coding	2.02866	2.04423	2.26023	2.1398	2.48298	2.27525	4.13445	4.02133	4.09055	1.98066	1.99727	1.92351	1.86331	3.02866	3.12506	3.3682	4.30448	4.28719	4.34165	2.60863	2.51949	3.03065	4.23605	4.35186	4.04295
ENSG00000076258	FMO4	ensembl_havana	protein_coding	3.65086	3.49075	3.17499	2.21476	1.55853	2.3096	3.79543	3.64199	3.68321	3.20305	2.51367	2.6762	2.68472	4.04936	4.21939	3.99939	3.6461	3.67354	4.05925	2.37094	2.05759	2.518	4.08795	4.03268	3.57855
ENSG00000076321	KLHL20	ensembl_havana	protein_coding	6.47648	6.37321	6.35602	5.9375	5.97862	6.04359	7.21969	7.21332	7.23103	5.83532	5.88948	5.81183	5.75431	6.19115	6.17016	6.19082	6.75286	6.73522	6.76668	6.09439	6.06268	6.11096	6.95353	6.96769	6.94188
ENSG00000076351	SLC46A1	ensembl_havana	protein_coding	1.11113	0.764122	0.721814	-1.28167	0.801803	0.944604	2.33838	1.5409	1.58805	0.189244	0.337346	0.377537	1.03104	1.82285	1.96872	2.33426	1.35852	1.2054	1.51277	-0.235717	-0.862979	-0.251384	1.20043	1.842	1.5227
ENSG00000076356	PLXNA2	ensembl_havana	protein_coding	3.12442	3.51136	3.76412	4.94715	5.01796	5.08756	1.68631	1.79616	2.27158	4.06623	3.8584	3.80514	3.74495	3.88405	3.808	3.81477	3.20179	3.60229	3.70778	4.48973	4.24256	4.17793	3.89345	3.79417	3.64981
ENSG00000076513	ANKRD13A	ensembl_havana	protein_coding	4.46998	4.85158	4.53407	4.77826	4.67514	4.62472	4.9364	4.83937	4.88795	4.5495	4.66216	4.56973	4.63639	5.05959	4.80069	4.95317	4.87839	4.87593	4.99955	4.1314	3.87656	3.88164	4.90087	4.95506	4.98213
ENSG00000076554	TPD52	ensembl_havana	protein_coding	4.86006	4.7161	4.76829	5.72956	5.62506	5.67993	3.77619	3.95302	3.87457	5.49723	5.6257	5.53296	5.62332	4.90464	4.65707	4.74154	4.36909	4.39654	4.66572	4.6668	4.70904	4.76896	4.71139	4.32966	4.45468
ENSG00000076555	ACACB	ensembl_havana	protein_coding	3.68715	3.75551	3.66041	5.59573	5.42158	5.52043	3.03276	3.24491	3.41402	4.88541	4.58527	4.73086	4.63639	4.18274	4.1521	4.16304	4.06547	3.95672	4.03302	4.0664	3.98072	4.1657	4.1639	4.28422	4.43464
ENSG00000076604	TRAF4	ensembl_havana	protein_coding	0.263128	0.0722439	0.0299361	-0.62959	-0.355738	-0.640358	0.644486	1.34159	1.40164	0.736731	0.337346	0.943134	0.317346	-0.94654	-1.2364	-4.37999	2.02594	1.38597	1.90869	1.05974	1.28386	0.537111	1.93739	1.01888	1.79833
ENSG00000076641	PAG1	ensembl_havana	protein_coding	4.89927	5.06877	4.97695	4.9581	4.93534	4.87462	3.88794	3.97041	3.97829	4.63346	4.55458	4.64956	4.49686	4.26291	4.2047	4.33769	2.88577	2.97093	2.99276	3.97019	4.00915	3.88164	3.07489	2.52789	3.29714
ENSG00000076650	GPATCH1	ensembl_havana	protein_coding	4.61833	4.55668	4.61027	5.27948	5.03393	5.08756	5.53144	5.46629	5.21254	3.68848	3.59436	3.70522	3.74495	4.94938	4.77607	4.92151	5.96105	6.19635	6.07541	5.06307	4.95538	5.03402	6.23898	6.41383	6.32189
ENSG00000076685	NT5C2	ensembl_havana	protein_coding	8.37895	8.34514	8.33687	7.83987	7.69243	7.76787	8.15181	8.12828	8.14031	7.46966	7.54563	7.52525	7.53651	7.40821	7.41744	7.45488	8.52668	8.50369	8.59071	7.52825	7.53851	7.42937	8.41572	8.49024	8.41624
ENSG00000076716	GPC4	ensembl_havana	protein_coding	3.2266	3.13999	3.54866	3.68577	3.60916	3.66176	2.38991	1.79616	2.09825	4.13986	4.44503	4.56973	4.16934	3.49489	3.48242	3.3135	2.82565	3.02643	2.30923	3.22371	3.24853	3.10936	2.42282	2.81029	2.76662
ENSG00000076770	MBNL3	ensembl_havana	protein_coding	4.82791	4.80226	4.82535	4.71511	4.83561	4.90302	5.18273	5.36478	5.21961	5.00056	5.39566	5.12814	5.17134	5.43795	5.37667	5.29067	5.19587	5.41225	5.07862	4.44951	4.45379	4.47406	4.97301	4.99792	4.75859
ENSG00000076864	RAP1GAP	ensembl_havana	protein_coding	0.748555	1.22979	1.28369	2.8058	2.88634	2.7457	1.20088	-0.605942	0.935975	0.395694	0.337346	-0.0183915	0.802773	1.86081	1.96872	1.1746	2.55646	3.44825	2.99276	3.86709	3.40648	3.5838	4.25932	3.69347	4.01624
ENSG00000076924	XAB2	ensembl_havana	protein_coding	0.604165	0.459267	0.721814	0.865175	0.587678	1.02949	2.28494	2.65279	2.60975	1.91507	1.96028	2.14307	2.01334	3.40781	3.38158	3.24206	1.66337	1.2054	2.62239	2.53367	2.73906	2.55597	2.65109	1.22533	1.66709
ENSG00000076928	ARHGEF1	ensembl_havana	protein_coding	0.748555	0.619732	1.18748	0.865175	1.15328	0.148137	1.20088	1.79616	0.450548	1.61809	1.36592	1.66442	1.78201	2.03697	2.13284	1.92379	0.440981	1.2054	0.434764	0.211742	-0.862979	0.812746	0.10089	0.777867	0.97521
ENSG00000076944	STXBP2	ensembl_havana	protein_coding	3.85608	3.97913	4.10428	3.09089	3.27474	2.93363	4.8002	4.74152	4.76766	2.63855	2.68217	2.24148	2.63927	2.97773	3.06128	2.98633	3.68045	3.07986	3.09773	2.81265	2.43819	2.35527	3.56032	3.65829	3.7505
ENSG00000077044	DGKD	ensembl_havana	protein_coding	4.83602	4.78543	4.82535	5.19407	5.21762	5.28175	5.5542	5.57822	5.30853	3.78342	3.91749	4.01445	4.01779	3.74885	3.65437	3.66986	3.37958	3.36459	3.49366	3.70573	3.67839	3.83608	3.86339	3.50826	3.57855
ENSG00000077063	CTTNBP2	ensembl_havana	protein_coding	8.03175	7.99248	8.00766	6.67668	6.83028	6.79881	7.46767	7.48379	7.50148	4.93589	5.0965	5.12814	5.01111	5.07179	5.19916	4.98852	4.95054	5.00586	5.23638	4.89357	4.97712	4.96514	4.11371	4.11285	4.30819
ENSG00000077092	RARB	ensembl_havana	protein_coding	5.49323	5.36898	5.2866	6.6192	6.58316	6.56643	4.0884	4.22333	3.96151	6.40916	6.43748	6.40876	6.39715	5.71686	5.69828	5.77356	4.47073	4.49818	4.73244	5.7036	5.8155	5.76289	5.10732	4.64935	4.80615
ENSG00000077097	TOP2B	ensembl_havana	protein_coding	6.56447	6.57025	6.60446	6.23628	6.34363	6.26762	7.04988	7.0035	6.95834	6.76841	6.79218	6.77739	6.77612	7.22657	7.22803	7.17028	6.66552	6.66701	6.76269	6.01048	5.97532	5.81861	6.10411	6.14816	6.09175
ENSG00000077147	TM9SF3	ensembl_havana	protein_coding	5.95056	6.08433	5.98949	5.69725	5.73336	5.84712	6.42585	6.27145	6.41248	6.4002	6.40859	6.40168	6.42587	5.91933	5.95672	6.05568	6.622	6.6	6.6593	6.07469	5.89382	6.10136	6.5996	6.73418	6.53921
ENSG00000077152	UBE2T	ensembl_havana	protein_coding	5.64856	5.55916	5.65368	4.69561	4.80491	4.74883	7.73382	7.74468	7.74884	2.37145	2.79152	2.44793	2.54385	2.53654	2.58236	2.71804	8.2099	8.28648	8.19779	7.05053	7.07366	7.01625	8.81954	8.7681	8.77312
ENSG00000077157	PPP1R12B	ensembl_havana	protein_coding	6.33781	6.42573	6.3643	6.59134	6.62769	6.62387	5.91677	5.90185	5.89901	6.64994	6.57842	6.66072	6.60644	6.23698	6.26345	6.32651	6.40291	6.59083	6.63335	6.40683	6.31408	6.41201	6.50055	6.53518	6.48178
ENSG00000077232	DNAJC10	ensembl_havana	protein_coding	5.41423	5.23289	5.33792	5.16601	5.48104	5.51676	5.67337	5.55537	5.48324	5.78113	5.9497	5.83828	5.75697	6.59332	6.6042	6.62072	5.73458	5.71213	5.63553	4.99485	5.19075	5.09331	5.47841	5.60845	5.46953
ENSG00000077235	GTF3C1	ensembl_havana	protein_coding	4.2571	4.10651	4.2895	4.4694	4.54001	4.48141	4.34493	4.55825	4.6574	4.31535	4.45171	4.16413	4.35648	4.19765	4.43603	4.20121	4.67194	4.45838	4.54096	3.52402	3.50958	3.75679	4.45341	4.51811	4.35159
ENSG00000077238	IL4R	ensembl_havana	protein_coding	3.49579	3.26662	3.52917	3.85935	3.90382	3.83685	3.24352	3.18662	2.84744	3.28322	3.12812	3.23353	3.25092	3.17146	3.0283	3.24206	2.31545	2.97093	2.39412	2.60863	2.21231	2.518	2.33793	2.52789	2.31916
ENSG00000077254	USP33	ensembl_havana	protein_coding	7.65716	7.6988	7.61894	6.9229	6.91321	6.97502	7.7683	7.68802	7.74026	6.50978	6.44587	6.52728	6.46384	6.7175	6.83745	6.84943	7.10236	7.12981	7.09931	6.56577	6.48575	6.53592	7.05342	7.04124	7.07729
ENSG00000077264	PAK3	ensembl_havana	protein_coding	3.82384	3.80643	3.74735	4.76585	4.68191	4.66508	2.48776	2.25913	2.73348	5.42838	5.51207	5.60559	5.66643	4.74123	4.49152	4.55959	2.02594	2.2527	2.55024	3.98433	4.09122	4.22582	3.27081	3.46818	3.38329
ENSG00000077279	DCX	ensembl_havana	protein_coding	2.1376	1.79807	2.35186	3.47322	3.65118	3.62131	1.31191	0.83463	0.450548	4.43717	4.0109	4.30733	4.17732	3.72845	3.66514	3.88211	1.66337	1.54643	0.72427	3.33827	2.51949	2.8891	2.57894	2.36283	2.02966
ENSG00000077312	SNRPA	ensembl_havana	protein_coding	3.41152	3.24217	3.27201	3.79972	3.60916	3.68811	4.89241	4.74152	4.91434	4.43717	4.32649	4.37393	4.51584	5.15053	5.03869	5.06503	5.93283	6.04334	5.72017	4.37631	4.50459	3.95452	6.37302	6.17952	6.24344
ENSG00000077327	SPAG6	ensembl_havana	protein_coding	3.29875	2.8796	2.98771	3.59046	3.67853	3.66176	1.84243	1.94425	1.49785	4.16828	3.9927	4.08683	4.20097	2.90691	2.48849	2.8774	2.22525	2.85309	2.6911	3.42379	3.71337	3.366	3.44328	2.67599	2.82936
ENSG00000077348	EXOSC5	ensembl_havana	protein_coding	3.57541	3.75551	3.48937	2.98779	2.78931	3.13861	4.88345	5.13745	5.23366	3.97262	3.80723	3.67032	3.48727	5.15436	5.24652	5.16883	6.66123	6.63166	6.6848	4.67554	4.68281	4.61561	6.83463	6.64711	6.69473
ENSG00000077380	DYNC1I2	ensembl_havana	protein_coding	6.30898	6.32455	6.33372	6.09461	6.17864	6.15169	6.95256	6.96716	6.81629	5.80848	5.9426	5.86682	5.80148	6.36799	6.32584	6.36232	7.35719	7.41874	7.40567	6.09112	6.13863	6.26216	7.38497	7.43867	7.51675
ENSG00000077420	APBB1IP	ensembl_havana	protein_coding	4.63701	4.66182	4.66489	5.87243	5.66663	5.88178	3.90575	4.28019	4.35744	6.45025	6.47567	6.51913	6.53225	6.35475	6.33092	6.4201	5.83711	5.6339	6.01638	4.7353	4.96991	5.04073	5.47841	5.34634	5.52744
ENSG00000077458	FAM76B	ensembl_havana	protein_coding	5.26613	5.32891	5.39827	4.09585	4.09864	4.31384	5.60415	5.58952	5.66519	4.60255	4.85588	4.85002	4.68751	4.68943	4.82969	4.78743	6.10711	6.00931	6.15662	5.24443	5.29256	5.51077	6.0847	5.86147	5.82552
ENSG00000077463	SIRT6	ensembl_havana	protein_coding	0.263128	0.459267	0.577424	0.158906	-0.596747	-0.929865	0.644486	1.44468	1.06722	-0.0517645	0.0858074	0.488568	0.0658073	-0.158044	-0.499433	-0.679549	1.79462	1.2054	1.7884	-0.235717	0.853228	0.812746	1.68585	1.96229	1.91863
ENSG00000077498	TYR	ensembl_havana	protein_coding	3.68715	3.66642	3.24836	4.13498	3.97173	4.22664	2.11161	2.41959	2.15837	4.64362	4.60937	4.54425	4.55919	4.55692	4.82009	4.64515	1.91491	2.05339	2.55024	3.83623	4.02315	4.1657	2.24773	2.67599	2.48422
ENSG00000077514	POLD3	ensembl_havana	protein_coding	5.13431	5.02644	5.0334	5.80124	5.57136	5.63323	5.59868	5.47849	5.7604	5.28647	5.3606	5.15364	5.32633	5.16957	5.21756	5.14161	7.01757	7.08477	6.91409	6.05807	5.93884	5.94918	7.22279	7.09487	7.08051
ENSG00000077522	ACTN2	ensembl_havana	protein_coding	3.49579	3.80643	3.86088	5.37246	5.42562	5.42573	2.96641	2.99609	2.84744	4.64362	4.69067	4.59477	4.57737	3.89324	3.99028	3.93742	2.40034	2.97093	2.39412	4.02595	3.46922	4.01028	3.17618	2.99086	3.29714
ENSG00000077549	CAPZB	ensembl_havana	protein_coding	7.07134	7.16541	7.08355	6.72876	6.68107	6.77288	8.00049	7.98705	8.0765	6.77073	6.81567	6.87259	6.80084	6.62814	6.695	6.68946	7.26965	7.27148	7.22339	5.5504	5.49708	5.45158	7.28647	7.19342	7.23622
ENSG00000077585	GPR137B	ensembl_havana	protein_coding	4.86799	5.07571	5.02646	4.43846	4.6615	4.6383	5.24702	5.29751	5.19112	5.45747	5.46663	5.42193	5.47923	4.50991	4.60211	4.56545	3.24834	2.65606	3.33093	2.96306	3.07113	3.44906	3.22427	2.7447	3.05613
ENSG00000077616	NAALAD2	ensembl_havana	protein_coding	4.32778	4.14659	4.20601	4.68906	4.54001	4.74256	2.28494	2.89048	2.27158	4.85949	5.05762	5.23552	5.02	5.01819	4.92235	4.85602	3.37958	3.13139	3.14748	4.40814	4.52442	4.56995	3.17618	3.62222	3.38329
ENSG00000077684	JADE1	ensembl_havana	protein_coding	4.95986	5.27569	4.89555	4.65581	4.74795	4.84565	6.24177	6.20692	6.07309	4.25036	4.19732	4.17247	4.18524	4.94054	5.00942	5.04418	7.20031	7.08804	7.22049	5.79068	5.96448	5.87602	7.25498	7.13702	7.10608
ENSG00000077713	SLC25A43	ensembl_havana	protein_coding	3.29875	3.16622	3.04374	3.32883	3.80801	3.72676	3.71689	3.55249	3.94454	3.70797	3.7214	3.70522	3.67911	3.85612	3.7686	3.603	4.16587	4.14399	3.8942	2.71424	2.86883	2.76492	3.66857	3.69347	4.19363
ENSG00000077721	UBE2A	ensembl_havana	protein_coding	6.07905	6.22199	6.17655	5.61315	5.5493	5.49453	7.00926	7.08555	7.06624	5.55758	5.27281	5.40787	5.51112	5.9035	5.90769	5.85722	7.20917	7.08804	7.29413	6.05472	6.12895	6.00857	7.851	7.78094	7.64218
ENSG00000077935	SMC1B	ensembl_havana	protein_coding	4.10443	4.05128	4.07769	4.42273	4.6056	4.45863	3.69657	3.50557	4.01126	4.53865	4.36237	4.465	4.49686	4.96689	5.05106	4.91233	4.43093	4.45838	4.08502	4.03956	4.11757	4.22582	3.92289	3.65829	3.96127
ENSG00000077942	FBLN1	ensembl_havana	protein_coding	1.56569	1.01566	1.37389	3.2419	3.31014	3.11938	-1.85801	0.674166	0.63112	0.395694	1.42141	1.56657	0.717884	-0.0136545	0.237533	-0.920558	0.730488	0.998944	0.72427	1.91956	1.68722	2.35527	2.15152	2.44772	2.31916
ENSG00000077943	ITGA8	ensembl_havana	protein_coding	4.90698	5.01205	4.98413	6.0182	6.08465	6.11331	3.9579	4.25204	4.02747	5.93382	5.98236	6.10763	6.01	5.45045	5.61188	5.43859	4.36909	4.51767	4.27607	5.40551	5.4408	5.38985	4.39157	4.5376	4.286
ENSG00000077984	CST7	ensembl_havana	protein_coding	7.79034	7.70998	7.78328	4.85056	4.68866	4.74883	7.598	7.65212	7.6476	0.189244	-0.399619	0.257243	-0.41962	1.08588	1.08553	1.40137	5.07196	4.92056	5.14136	4.31048	4.43295	4.3281	3.80133	4.08662	4.26345
ENSG00000078018	MAP2	ensembl_havana	protein_coding	6.02335	5.87364	5.8113	6.51923	6.44267	6.55574	4.95363	4.80102	4.94026	6.29132	6.27751	6.34378	6.34149	6.31085	6.23663	6.23011	4.50946	4.53691	4.88689	5.89918	5.91275	5.95274	4.45341	4.5376	4.43464
ENSG00000078043	PIAS2	ensembl_havana	protein_coding	5.44105	5.23289	5.48684	5.47893	5.57863	5.52043	5.10006	5.25559	4.97411	6.04531	6.05434	6.01097	6.06043	6.03178	6.06434	6.11487	5.633	5.61592	5.62678	5.43156	5.50209	5.43129	5.42796	5.71504	5.47934
ENSG00000078053	AMPH	ensembl_havana	protein_coding	4.75284	4.44327	4.52425	5.46365	5.44566	5.42181	3.35144	3.32817	3.33807	5.40468	5.27657	5.55226	5.39971	4.91821	4.75102	5.01447	3.77885	3.36459	3.33093	4.57631	4.62887	4.38194	3.73648	3.72783	3.64981
ENSG00000078070	MCCC1	ensembl_havana	protein_coding	5.41423	5.25139	5.28078	5.28819	5.22227	5.46054	5.6258	5.76412	5.54084	6.05676	6.09757	6.22453	6.1319	6.23879	6.25812	6.18702	7.0671	6.98325	7.05763	5.50698	5.47177	5.39509	7.10571	7.08827	7.03798
ENSG00000078081	LAMP3	ensembl_havana	protein_coding	0.8798	0.619732	1.68705	3.29468	3.39503	3.21309	1.51122	1.44468	0.244097	2.67863	2.53898	2.7671	2.77152	1.57131	1.86046	2.12781	2.40034	3.32087	2.87955	2.13774	2.21231	2.12207	2.42282	2.36283	2.31916
ENSG00000078098	FAP	ensembl_havana	protein_coding	2.73128	2.84754	2.80523	3.79972	3.69201	3.97167	1.84243	1.5409	0.935975	3.28322	3.22487	3.37031	3.20487	3.50692	3.47019	3.56838	0.0784114	1.82207	-1.1502	2.71424	3.20003	3.10936	0.46346	1.22533	1.79833
ENSG00000078114	NEBL	ensembl_havana	protein_coding	5.65315	5.6221	5.71104	6.76351	6.80568	6.66591	4.63917	4.47545	4.53801	6.73317	6.6956	6.72591	6.74562	6.5905	6.47249	6.59944	4.84849	4.94956	4.84227	6.19512	6.05247	6.16723	5.13274	5.24325	5.32462
ENSG00000078124	ACER3	ensembl_havana	protein_coding	6.12608	6.19039	6.13846	5.0884	4.77987	4.94187	5.74438	5.87442	5.81278	-0.341271	0.647686	0.125998	-0.41962	0.638422	0.72296	0.905413	3.84091	4.14399	4.23062	2.60863	2.55848	3.0836	3.80133	3.65829	3.78256
ENSG00000078140	UBE2K	ensembl_havana	protein_coding	6.53241	6.60901	6.47543	6.44723	6.52408	6.37696	6.96323	6.90072	7.00206	5.63601	5.68075	5.85132	5.76493	5.27175	5.33683	5.25845	6.7407	6.75589	6.81751	5.93603	5.79115	5.87977	6.74681	6.7086	6.64764
ENSG00000078142	PIK3C3	ensembl_havana	protein_coding	7.21655	7.24294	7.25949	6.68164	6.71779	6.72755	7.26869	7.1499	7.2081	6.66248	6.54914	6.59709	6.6255	6.96526	6.94406	6.98469	6.94171	6.90398	6.88139	6.16128	6.39171	6.24483	6.54856	6.53032	6.45219
ENSG00000078177	N4BP2	ensembl_havana	protein_coding	4.85209	4.62447	4.88792	5.02211	5.11625	4.88035	4.48184	4.61461	4.40784	5.77652	5.76092	5.80648	5.72198	6.23518	6.2828	6.20591	5.08484	4.90584	5.10404	4.82449	4.84142	4.85524	4.74475	4.92577	4.8821
ENSG00000078246	TULP3	ensembl_havana	protein_coding	4.58986	4.94545	4.80117	5.17542	5.36378	5.29467	5.16065	5.01716	5.01533	4.26359	4.31188	4.29974	4.40481	4.46747	4.41066	4.39809	6.46827	6.62269	6.61135	6.31188	6.226	6.12366	6.7008	6.8361	6.56248
ENSG00000078269	SYNJ2	ensembl_havana	protein_coding	4.03572	4.02286	4.20601	4.73435	4.77987	4.66508	3.81441	3.98758	3.85654	4.25036	4.17327	4.11306	4.10394	4.50392	4.49152	4.43699	2.88577	2.3429	2.6911	4.2764	4.31266	4.58839	3.59732	3.42696	3.50359
ENSG00000078295	ADCY2	ensembl_havana	protein_coding	4.51106	4.4325	4.5535	5.9236	5.9168	5.93776	3.71689	4.1024	4.01126	6.04914	6.11871	6.07687	6.12161	5.62332	5.79947	5.70615	4.28228	3.77424	3.83469	5.30767	5.17202	5.43129	4.37035	4.28422	4.24055
ENSG00000078304	PPP2R5C	ensembl_havana	protein_coding	7.02069	7.00752	7.0952	6.68164	6.63295	6.68239	8.02412	8.01139	8.07553	6.87359	6.95852	6.87259	6.93617	6.45279	6.5281	6.55001	8.55472	8.61987	8.63607	7.20345	7.20542	7.19382	8.63617	8.62962	8.63507
ENSG00000078328	RBFOX1	ensembl_havana	protein_coding	7.62595	7.62388	7.63042	9.15638	9.1242	9.13488	7.09521	7.0182	7.17938	9.01457	9.05804	9.04671	9.06218	8.42395	8.43544	8.41585	7.07034	7.16733	7.11503	8.36926	8.36137	8.33392	7.59389	7.57228	7.57054
ENSG00000078369	GNB1	ensembl_havana	protein_coding	6.26463	6.27418	6.13524	6.35289	6.32428	6.40105	7.04787	7.09944	6.96887	6.13446	6.12499	6.20027	6.08182	5.92382	6.14538	5.96984	6.67832	6.82403	6.52928	5.8027	5.87076	5.66205	6.6794	6.6245	6.51078
ENSG00000078399	HOXA9	ensembl_havana	protein_coding	-0.473837	-3.6282	-0.863149	-0.182131	-0.596747	-0.39935	-0.273052	-1.09137	0.450548	3.74619	3.63013	3.91856	3.78723	3.91144	3.90202	3.88211	1.17795	-0.379567	0.965278	-2.11019	-2.08537	-0.903461	1.381	1.01888	0.444695
ENSG00000078401	EDN1	ensembl_havana	protein_coding	-0.473837	-0.458271	-0.211072	0.554835	0.698709	0.544066	-1.85801	-1.82833	-3.45634	0.736731	0.448377	-0.0183915	-0.867078	1.52477	2.06941	0.977563	-0.407015	-2.7015	-2.73516	0.392315	-0.500409	-0.540891	0.46346	0.12579	-0.403302
ENSG00000078403	MLLT10	ensembl_havana	protein_coding	6.48681	6.52536	6.3309	6.6717	6.68781	6.61703	6.31358	6.38274	6.38758	6.82977	6.73583	6.81116	6.82641	6.75579	6.80617	6.83615	6.5308	6.68437	6.62897	6.10089	6.02141	6.13624	6.16081	6.12257	6.18466
ENSG00000078487	ZCWPW1	ensembl_havana	protein_coding	2.76563	2.60062	2.05742	3.11065	3.39503	3.35142	2.38991	2.56398	2.27158	3.11816	3.19334	3.54746	3.31011	3.02866	2.8698	3.00372	2.76291	2.50796	2.99276	2.71424	2.66952	2.66422	2.90824	1.842	2.56017
ENSG00000078549	ADCYAP1R1	ensembl_havana	protein_coding	0.604165	0.278695	1.18748	2.65245	2.54373	2.37594	-1.12105	-1.82833	-1.87138	1.01237	0.647686	0.687877	0.531471	-0.705532	0.72296	0.0123282	-0.407015	0.46843	0.0721935	0.828414	1.37406	0.196075	1.381	1.56636	1.66709
ENSG00000078579	FGF20	ensembl_havana	protein_coding	1.11113	0.895366	0.973353	1.46557	1.37009	1.78285	-1.85801	-1.09137	-1.13441	0.881121	0.337346	-0.359428	0.197052	0.237884	0.80313	0.374898	-1.14398	-2.7015	0.0721935	0.948708	0.236557	0.681501	-1.1215	0.12579	-0.403302
ENSG00000078589	P2RY10	ensembl_havana	protein_coding	1.64164	1.92639	2.47924	1.04026	0.898018	0.758191	1.20088	1.23056	1.40164	0.189244	0.217052	-0.0183915	0.428377	0.348916	-0.705884	-0.920558	0.0784114	-0.379567	-0.413233	0.00529139	-1.34841	-0.540891	-2.70647	-2.68156	-2.72523
ENSG00000078596	ITM2A	ensembl_havana	protein_coding	6.62887	6.33325	6.53284	6.09213	6.13735	6.15169	8.16482	8.12441	8.08136	7.90718	7.87495	7.87547	7.90501	8.1085	8.08076	8.1086	8.28158	8.12902	8.25848	6.06806	6.12895	6.20058	8.35895	8.38789	8.2825
ENSG00000078618	NRDC	ensembl_havana	protein_coding	9.2588	9.26757	9.2582	8.86062	8.85765	8.88623	9.19478	9.22943	9.15537	7.03087	6.97484	6.98694	6.9467	7.47323	7.39093	7.44854	8.65314	8.62212	8.62623	7.6183	7.58764	7.58896	8.72137	8.69836	8.79096
ENSG00000078668	VDAC3	ensembl_havana	protein_coding	8.45854	8.46225	8.47766	8.09802	8.09389	8.12029	9.10223	9.09722	9.12227	5.94207	5.9307	5.85909	5.90831	6.84728	6.83387	6.86853	9.53638	9.48678	9.53893	7.81413	7.75121	7.73265	9.7069	9.72491	9.69815
ENSG00000078674	PCM1	ensembl_havana	protein_coding	7.10359	7.00752	7.01512	6.42766	6.43868	6.4384	7.02565	7.02861	7.03851	7.26277	7.28548	7.18025	7.31599	7.52513	7.55693	7.56289	7.48659	7.36863	7.42597	6.93512	7.09371	6.93574	6.99571	6.99616	7.10924
ENSG00000078687	TNRC6C	ensembl_havana	protein_coding	5.43038	5.22043	5.24538	5.48652	5.56404	5.35348	5.20448	5.29061	5.37971	5.38665	5.46333	5.34286	5.33705	5.13125	5.23934	5.25119	5.1598	5.15025	5.23638	4.93056	5.10774	5.14405	5.34338	5.32406	5.43968
ENSG00000078699	CBFA2T2	ensembl_havana	protein_coding	5.61598	5.73594	5.66265	5.9918	6.20239	6.15878	5.32189	5.1679	5.14728	5.92552	5.79547	5.71239	5.79373	5.61778	5.67183	5.64377	5.28786	5.38065	5.37858	5.57865	5.48701	5.63126	5.15772	5.45286	5.02296
ENSG00000078725	BRINP1	ensembl_havana	protein_coding	4.32778	4.13336	4.3463	5.67419	5.42158	5.50198	3.63384	3.62013	3.50944	5.41064	5.37824	5.38653	5.33349	4.97124	5.07951	4.88445	3.37958	3.13139	3.33093	4.70999	4.73481	4.71125	3.40206	3.58522	3.46459
ENSG00000078747	ITCH	havana	protein_coding	7.07134	6.89046	7.10675	6.85129	6.90888	6.89102	7.07568	7.27932	7.2205	6.87574	6.86154	6.83631	6.8664	6.07684	6.09253	6.13472	7.04089	7.07164	7.16721	6.48352	6.56688	6.55714	7.04005	6.96769	7.07405
ENSG00000078795	PKD2L2	ensembl_havana	protein_coding	4.6277	4.99751	4.93312	5.13257	5.15084	4.9582	4.89241	4.67946	5.00718	5.63601	5.38523	5.55864	5.6436	5.40299	5.26433	5.46393	4.8333	4.66483	4.99955	4.52885	4.21841	3.98267	4.37035	4.41647	4.39371
ENSG00000078804	TP53INP2	ensembl_havana	protein_coding	2.66002	2.04423	2.55832	1.88826	1.9211	1.4548	1.60142	2.20141	1.75311	0.576267	0.822773	1.01908	0.627686	-0.94654	-2.0844	-4.37999	3.68045	3.18115	3.63988	3.04632	2.89952	2.9474	4.11371	3.46818	4.01624
ENSG00000078814	MYH7B	ensembl_havana	protein_coding	-0.836407	-0.168764	0.236387	1.33724	1.96619	1.25776	-0.273052	-1.82833	0.00308903	0.736731	0.902943	0.591662	1.2882	0.11759	-0.0140059	-0.920558	-0.407015	-0.379567	-0.413233	0.697169	0.030106	-1.38889	0.752966	0.12579	0.0821249
ENSG00000078900	TP73	ensembl_havana	protein_coding	0.263128	0.459267	0.0299361	1.97707	1.67174	2.12903	-0.273052	-0.605942	-1.13441	1.01237	0.337346	0.687877	0.627686	-0.0136545	0.348564	-0.679549	-0.407015	-1.11653	0.434764	1.16283	0.853228	0.537111	-0.384537	0.48836	0.734202
ENSG00000078902	TOLLIP	ensembl_havana	protein_coding	1.7825	1.326	1.94421	0.43454	1.0731	0.758191	2.33838	1.87211	2.32502	-0.703841	-0.60607	-0.359428	-1.15659	1.47667	1.52441	1.72854	0.0784114	0.998944	1.65716	0.00529139	0.577594	-0.0103763	0.752966	0.48836	0.97521
ENSG00000078967	UBE2D4	ensembl_havana	protein_coding	5.01087	4.77695	4.75156	3.85935	3.80801	3.90583	5.8767	5.78883	5.62314	3.28322	3.46828	3.54746	3.56223	3.23065	3.43288	3.28535	5.57026	5.84925	5.65286	3.75606	3.69599	3.75679	5.12008	5.24325	5.32462
ENSG00000079101	CLUL1	ensembl_havana	protein_coding	3.59464	3.44862	3.22431	3.87098	3.98274	4.02433	2.8608	2.36806	2.95305	3.92343	4.14882	3.9673	4.01779	3.51884	3.58803	3.76467	3.05242	2.65606	3.45466	3.46472	3.67839	3.48886	2.90824	3.20108	3.25205
ENSG00000079102	RUNX1T1	ensembl_havana	protein_coding	4.67365	4.69823	4.99127	5.75804	5.67004	5.72517	3.63384	3.0945	3.41402	5.59994	5.61682	5.72662	5.63204	5.41899	5.20655	5.25845	4.61978	4.47841	4.44475	5.27927	5.41447	5.18703	5.00089	4.99792	5.03632
ENSG00000079112	CDH17	ensembl_havana	protein_coding	3.12442	3.36049	3.22431	4.33304	4.35745	4.25336	2.82381	2.96174	2.21608	3.94002	4.05543	4.09562	4.13701	3.80835	3.58803	3.7233	2.94348	1.82207	3.14748	3.9269	4.10445	3.94024	2.42282	2.81029	2.70103
ENSG00000079134	THOC1	ensembl_havana	protein_coding	5.81772	5.75335	5.92008	5.68741	5.46934	5.48329	7.15787	7.27583	7.27073	5.92135	5.86467	6.04543	5.99203	6.29013	6.29325	6.26657	8.15752	8.04921	8.14672	6.70253	6.90615	6.83125	8.31243	8.24991	8.2825
ENSG00000079150	FKBP7	ensembl_havana	protein_coding	3.93367	4.12	4.25431	3.31186	3.70537	3.28391	5.12308	4.88591	5.06329	3.20305	3.09437	3.16831	3.03981	4.33886	4.39134	4.20873	4.18992	4.11868	4.42471	2.87471	3.01617	3.10936	3.80133	4.11285	3.96127
ENSG00000079156	OSBPL6	ensembl_havana	protein_coding	6.65659	6.77588	6.75051	6.36116	6.394	6.44614	5.29512	5.24134	5.0944	5.98666	6.10606	6.0386	6.11124	5.75516	5.77979	5.74284	5.72638	5.62493	5.83849	6.17983	6.24704	6.20058	5.96949	5.79011	5.78652
ENSG00000079215	SLC1A3	ensembl_havana	protein_coding	3.65086	3.24217	3.76412	4.45401	4.37427	4.56909	3.35144	3.43219	3.53234	4.19616	4.14057	4.13029	4.2992	3.82765	4.21939	3.89147	1.91491	1.82207	2.30923	3.68856	3.44861	3.7404	3.02146	3.3408	3.34086
ENSG00000079246	XRCC5	ensembl_havana	protein_coding	8.98901	8.91556	8.95635	8.31798	8.27949	8.29118	10.1876	10.1699	10.1695	8.50666	8.41566	8.45841	8.44105	9.18192	9.19881	9.20321	10.7401	10.7267	10.7364	9.25595	9.27126	9.26055	10.7903	10.7813	10.7908
ENSG00000079263	SP140	ensembl_havana	protein_coding	4.00729	4.05128	4.03686	4.28167	4.34043	4.5186	4.82849	4.65817	4.76766	5.00844	4.92471	5.03518	5.05503	5.70125	5.91898	5.92493	5.49506	5.51282	5.57318	4.40814	4.57284	4.64233	5.63783	5.60845	5.74645
ENSG00000079308	TNS1	ensembl_havana	protein_coding	4.09095	4.13336	4.21824	4.63549	4.55485	4.8101	4.39623	4.41325	4.52665	2.93175	3.34454	3.00981	3.15731	3.55403	3.35523	3.24206	4.28228	4.35379	4.36287	5.98257	5.80337	5.94561	5.85959	5.82226	5.8784
ENSG00000079332	SAR1A	ensembl_havana	protein_coding	7.75016	7.73539	7.73411	7.20388	7.21703	7.2395	8.57835	8.48493	8.54542	5.82196	5.86467	5.88216	5.90351	4.33886	4.17488	4.27465	8.22015	8.34222	8.3208	6.97993	6.98698	7.14483	8.29565	8.25875	8.25277
ENSG00000079335	CDC14A	ensembl_havana	protein_coding	6.04449	6.11496	6.09603	5.94027	5.82799	6.03335	5.54855	5.36478	5.56325	6.26852	6.26429	6.30638	6.32544	6.16673	6.18707	6.14259	5.51423	5.81814	5.60913	5.60635	5.51206	5.68365	5.32144	5.50331	5.46953
ENSG00000079337	RAPGEF3	ensembl_havana	protein_coding	-2.0588	0.459267	-0.863149	1.46557	1.49841	0.292527	-0.635622	0.0461344	-0.648988	1.443	1.67077	1.71096	2.18128	1.86081	1.8225	2.06295	-2.72894	-1.11653	-1.1502	0.00529139	0.030106	-0.0103763	-2.70647	0.12579	-0.403302
ENSG00000079385	CEACAM1	ensembl_havana	protein_coding	1.56569	1.92639	2.26023	3.29468	3.58045	3.55126	2.04888	2.01297	2.9187	2.96454	2.89316	2.93335	3.03981	3.63295	3.43288	3.3948	1.35852	1.54643	1.65716	1.97728	2.21231	2.55597	0.752966	1.01888	1.18166
ENSG00000079387	SENP1	ensembl_havana	protein_coding	3.2266	3.49075	2.66935	2.51089	2.54373	2.58671	4.3708	4.34825	4.31844	-1.18927	-1.13659	-1.94439	-1.51916	0.11759	-0.705884	-0.473099	4.23684	4.37532	4.27607	2.99135	3.44861	3.366	3.89345	4.32966	4.24055
ENSG00000079435	LIPE	ensembl_havana	protein_coding	1.56569	1.12669	0.416959	1.93335	2.05235	1.9663	1.20088	0.97902	1.58805	0.736731	0.0858074	1.15995	0.0658073	1.26645	1.47632	0.905413	1.79462	0.757936	1.90869	0.948708	1.18765	1.14716	1.54146	1.842	1.66709
ENSG00000079459	FDFT1	ensembl_havana	protein_coding	9.20271	9.19855	9.13019	7.85166	7.87345	7.86202	9.94571	9.95834	9.96638	7.73376	7.74232	7.73262	7.65541	8.08262	8.10666	8.11362	10.5632	10.5445	10.5285	8.42736	8.39407	8.42906	10.541	10.5558	10.5475
ENSG00000079462	PAFAH1B3	ensembl_havana	protein_coding	2.50598	2.43789	2.86866	0.865175	0.898018	1.10966	4.35792	4.52334	4.22314	3.92343	3.8584	3.73931	3.81815	4.48581	4.70481	4.80241	5.8218	5.88722	5.80011	4.24149	3.79727	3.95452	6.45088	6.33803	6.50599
ENSG00000079482	OPHN1	ensembl_havana	protein_coding	6.51485	6.50495	6.49566	6.46269	6.37532	6.34004	5.96004	5.85115	5.87233	6.70676	6.73172	6.70738	6.80213	6.217	6.23121	6.27911	4.89311	4.8454	4.82708	5.32444	5.26925	5.30877	4.91559	4.55684	4.3728
ENSG00000079557	AFM	ensembl_havana	protein_coding	2.37861	2.67558	2.16239	1.46557	1.82646	1.25776	1.08059	0.0461344	0.450548	1.84636	2.26335	2.24148	2.04853	2.46439	2.99456	2.75956	0.730488	0.998944	0.434764	1.85944	2.43819	1.96161	1.20043	1.22533	1.36223
ENSG00000079616	KIF22	ensembl_havana	protein_coding	4.80332	4.81889	4.84125	3.59046	3.49072	3.60757	7.15228	7.16696	7.1258	3.97262	3.94616	3.93825	3.78723	4.59121	4.65707	4.71541	8.05977	8.0986	8.04209	7.06224	7.12652	7.06315	8.72973	8.65215	8.80274
ENSG00000079689	SCGN	ensembl_havana	protein_coding	3.0977	3.00116	3.42753	2.87676	3.2567	2.99824	0.804951	0.97902	1.06722	2.55489	3.40085	2.89355	3.35297	2.92494	3.09352	3.11986	1.79462	2.3429	1.3523	2.03277	2.70471	2.31155	1.381	2.07332	0.444695
ENSG00000079691	CARMIL1	ensembl_havana	protein_coding	7.93414	7.94213	7.96295	7.42026	7.46395	7.5391	7.39228	7.39003	7.44377	6.63219	6.66431	6.49107	6.63277	6.39897	6.42102	6.42495	5.94701	5.76203	5.79232	6.10737	6.00032	5.98789	5.26508	5.41119	5.29158
ENSG00000079739	PGM1	ensembl_havana	protein_coding	4.37305	4.49593	4.70018	4.44625	4.43968	4.51123	5.59868	5.86979	5.4415	4.32801	4.09009	4.30733	4.27712	4.30483	4.55078	4.48729	2.40034	2.2527	2.6911	2.84401	2.95902	3.05737	2.84812	2.27263	2.70103
ENSG00000079785	DDX1	ensembl_havana	protein_coding	7.28771	7.36828	7.3132	6.46461	6.56496	6.62898	8.12355	8.16271	8.15699	5.60515	5.68643	5.58387	5.71652	6.635	6.70024	6.58652	9.08524	9.10223	9.12476	7.82694	7.78139	7.80735	9.71534	9.68558	9.64409
ENSG00000079805	DNM2	ensembl_havana	protein_coding	4.46998	4.54673	4.30104	5.30972	5.22227	5.35348	5.00411	4.99184	5.03951	4.25036	4.20524	4.29974	4.34237	3.99917	4.18239	4.31001	5.40548	5.44316	5.52693	4.32166	4.30121	4.37133	5.85196	5.88449	5.72185
ENSG00000079819	EPB41L2	ensembl_havana	protein_coding	5.48294	5.41346	5.52671	6.17659	6.21178	6.18908	5.50831	5.55537	5.40474	6.24536	6.20623	6.28923	6.19803	5.92158	5.79458	5.93176	5.47563	5.46341	5.43976	5.54564	5.55125	5.71754	5.55563	5.52301	5.61016
ENSG00000079841	RIMS1	ensembl_havana	protein_coding	6.09264	6.02823	5.96431	6.43748	6.46248	6.48423	4.34493	4.51152	4.66778	6.82977	6.91447	6.91297	6.85526	6.40058	6.41625	6.35557	5.08484	5.06006	4.88689	6.38833	6.45249	6.46536	4.85578	5.02579	5.15129
ENSG00000079931	MOXD1	ensembl_havana	protein_coding	3.72256	3.73813	3.48937	3.83579	3.94945	4.04487	2.62311	2.65279	2.37655	4.40169	4.09863	4.36668	4.25469	4.46131	4.56809	4.44338	2.69732	2.2527	2.62239	3.86709	3.52934	3.15955	1.20043	1.842	1.79833
ENSG00000079950	STX7	ensembl_havana	protein_coding	7.38897	7.39902	7.32314	6.6667	6.52219	6.62387	7.74623	7.72561	7.6864	5.63601	5.70052	5.84872	5.77284	6.63363	6.57881	6.59371	7.28089	7.29991	7.4559	6.69395	6.72734	6.7102	7.51874	7.52911	7.52625
ENSG00000079974	RABL2B	ensembl_havana	protein_coding	0.604165	0.619732	-0.500579	0.768959	1.22922	1.18561	0.804951	1.34159	0.935975	1.34678	1.57613	1.61632	1.40141	3.35558	3.27316	3.07122	2.22525	2.58391	2.39412	1.85944	1.45895	1.84377	2.90824	3.04636	3.25205
ENSG00000080007	DDX43	ensembl_havana	protein_coding	2.62302	2.25445	2.59628	3.36219	3.2567	3.24894	2.28494	3.15656	2.95305	3.02796	2.89316	2.8105	3.1411	1.82285	2.19359	1.92379	2.31545	1.94236	2.62239	2.7478	2.59645	2.69857	2.15152	2.07332	2.70103
ENSG00000080031	PTPRH	ensembl_havana	protein_coding	0.8798	1.58126	1.08438	2.38671	1.9211	2.12903	0.463914	0.97902	-0.286418	-0.703841	-0.60607	-0.359428	0.627686	-0.94654	-0.158396	-0.473099	1.91491	2.42779	0.965278	4.8785	5.17202	4.97918	3.66857	3.76138	3.50359
ENSG00000080166	DCT	ensembl_havana	protein_coding	2.02866	1.72936	2.11086	3.11065	2.73824	2.77057	0.804951	-0.243372	0.244097	2.89819	2.79152	2.89355	2.81304	0.723311	1.2661	1.64238	0.971496	1.2054	0.0721935	2.28213	1.68722	2.26646	1.20043	1.22533	1.91863
ENSG00000080189	SLC35C2	ensembl_havana	protein_coding	4.24498	4.61498	4.3463	3.69888	3.78303	3.43159	5.4243	5.42275	5.30188	3.98865	3.92711	4.0237	3.78723	5.26468	5.36351	5.40628	5.36381	5.24687	5.22484	4.60406	4.62887	4.72798	5.35423	5.31279	5.25776
ENSG00000080200	CRYBG3	ensembl_havana	protein_coding	4.75284	4.96052	4.97695	4.93612	5.09611	5.13622	4.49366	4.70044	4.70856	5.2269	5.30636	5.25135	5.28636	5.31684	5.29238	5.35641	5.71814	5.57928	5.86846	5.1409	4.78499	4.88537	5.74886	5.5711	5.58311
ENSG00000080224	EPHA6	ensembl_havana	protein_coding	6.87489	6.86466	6.76933	7.3627	7.34843	7.31754	5.22591	5.35819	5.34132	7.61098	7.61273	7.60981	7.58226	7.63671	7.63636	7.63089	5.80633	5.72057	5.60023	7.22148	7.27438	7.28707	5.79736	5.81429	5.65415
ENSG00000080293	SCTR	ensembl_havana	protein_coding	2.33352	2.20469	2.47924	3.42668	3.63731	3.53683	0.804951	0.287143	1.29854	3.05866	3.09437	3.29592	3.33883	1.26645	1.2661	1.4529	1.51898	1.54643	2.21903	2.37094	2.35203	2.518	2.15152	1.842	1.79833
ENSG00000080298	RFX3	ensembl_havana	protein_coding	6.58866	6.63272	6.48811	6.76195	6.74876	6.80635	5.6258	5.63927	5.55768	6.77767	6.93249	6.77739	6.95484	6.80895	6.81708	6.82641	5.86725	5.76203	5.67847	6.33414	6.3226	6.34853	5.49811	5.45286	5.46953
ENSG00000080345	RIF1	ensembl_havana	protein_coding	6.57662	6.48945	6.53039	5.95401	6.13981	5.96226	7.15787	7.18009	7.03651	6.64741	6.5936	6.68278	6.56451	6.5562	6.57024	6.50494	7.49385	7.4265	7.39283	6.51309	6.52565	6.5383	7.13746	7.04806	6.99416
ENSG00000080371	RAB21	ensembl_havana	protein_coding	6.66116	6.60182	6.49817	6.09461	6.14717	6.21423	7.09909	7.10339	7.09729	5.77189	5.83687	5.79573	5.80663	5.23246	5.25723	5.15334	6.76891	6.4609	6.59351	6.52038	6.43164	6.36466	6.7008	6.76345	6.73625
ENSG00000080493	SLC4A4	ensembl_havana	protein_coding	5.84609	5.90513	5.89745	6.56293	6.49937	6.51216	4.39623	4.37461	4.50366	6.66498	6.74538	6.78285	6.77743	6.36634	6.37258	6.31611	5.40548	5.39126	5.22484	6.2252	6.13218	6.08847	5.52715	5.56161	5.37806
ENSG00000080503	SMARCA2	ensembl_havana	protein_coding	6.93272	6.98559	6.92662	6.40583	6.50129	6.43257	6.76769	6.81191	6.66907	7.77825	7.78459	7.84057	7.82101	7.85289	7.77824	7.83585	6.41826	6.36728	6.42723	5.61091	5.53668	5.58151	6.28506	6.1733	6.26061
ENSG00000080546	SESN1	ensembl_havana	protein_coding	4.73562	4.41072	4.59159	4.47703	4.39915	4.17167	4.19365	4.14895	4.18028	5.98666	5.93785	5.95164	5.8987	5.1117	5.2139	5.10584	4.56568	4.71636	4.98594	4.98081	5.03357	4.95807	4.43309	4.59456	4.45468
ENSG00000080561	MID2	ensembl_havana	protein_coding	2.1376	1.50109	2.21214	3.13015	3.02064	3.46245	0.804951	0.493593	1.67294	4.15414	3.93666	4.14731	4.10394	3.53067	3.79825	3.4842	1.91491	1.69082	0.965278	2.57164	2.2604	2.62903	2.24773	2.27263	1.91863
ENSG00000080572	PIH1D3	ensembl_havana	protein_coding	0.443701	0.619732	-0.500579	0.554835	0.898018	0.655097	-1.85801	-1.09137	-1.13441	1.84636	1.99727	1.88343	2.04853	1.6164	1.65977	1.55075	-2.72894	-2.7015	-2.73516	-0.525223	-0.210902	-0.251384	-0.384537	0.12579	-1.14027
ENSG00000080573	COL5A3	ensembl_havana	protein_coding	0.748555	0.764122	0.853058	2.89966	2.9991	2.72039	0.016455	0.0461344	-0.286418	1.69826	1.67077	1.71096	1.2882	-0.94654	-0.31886	0.374898	1.17795	0.10586	0.72427	1.6624	1.61507	1.71545	0.752966	1.842	1.79833
ENSG00000080608	PUM3	ensembl_havana	protein_coding	5.86601	5.98098	5.95338	5.86663	6.02197	5.91004	7.34248	7.30181	7.23976	5.85294	5.83687	5.92227	5.84966	6.34474	6.2203	6.31785	7.85508	7.83669	7.84698	6.41207	6.48322	6.30181	7.71455	7.64823	7.58197
ENSG00000080618	CPB2	ensembl_havana	protein_coding	3.17642	3.49075	3.38478	4.09585	3.96063	3.72676	2.38991	2.01297	2.03551	3.50003	3.74334	3.54746	3.79761	3.84669	3.81768	3.74413	3.10395	2.85309	2.93726	3.33827	3.24853	2.8891	2.84812	3.15133	3.25205
ENSG00000080644	CHRNA3	ensembl_havana	protein_coding	1.11113	0.0722439	0.853058	2.1008	2.13365	2.24006	0.804951	0.83463	1.06722	0.395694	-0.219047	0.687877	0.531471	1.74378	1.93353	1.4529	0.0784114	0.46843	-1.1502	-0.235717	0.417129	-1.38889	-0.384537	-1.0966	0.734202
ENSG00000080709	KCNN2	ensembl_havana	protein_coding	5.24802	5.38023	5.22128	6.16009	6.1953	6.16817	3.81441	3.95302	4.02747	6.33272	6.45088	6.37664	6.43255	6.28839	6.31221	6.24115	4.23684	4.28719	4.34165	5.83818	5.71121	5.83801	4.45341	4.81828	4.21728
ENSG00000080802	CNOT4	ensembl_havana	protein_coding	7.44304	7.38792	7.43867	6.9898	6.9655	6.95346	7.14105	7.15561	7.08379	7.14254	7.0981	7.19465	7.1995	6.75453	6.74406	6.69749	7.01084	7.0913	7.17323	6.89075	6.92119	7.00257	6.86149	6.8634	6.86161
ENSG00000080815	PSEN1	ensembl_havana	protein_coding	7.08331	7.04511	7.02385	6.33619	6.33076	6.33171	7.19998	7.08555	6.97724	5.36839	5.27657	5.40079	5.3083	6.06875	6.10642	6.11886	7.65584	7.49203	7.5537	6.30062	6.4756	6.50472	7.35017	7.31984	7.45841
ENSG00000080822	CLDND1	ensembl_havana	protein_coding	7.31841	7.29439	7.25357	6.34456	6.54838	6.48799	7.58562	7.60421	7.62514	6.507	6.45088	6.40699	6.43919	5.84077	5.87561	5.83068	8.22015	8.35717	8.26976	7.32096	7.3679	7.37598	8.51814	8.45222	8.46891
ENSG00000080823	MOK	ensembl_havana	protein_coding	3.51611	3.31432	3.36292	4.49218	4.62682	4.67829	2.66555	2.51744	2.81044	4.09613	3.88825	4.00514	4.22424	4.21974	4.29758	3.96431	2.94348	2.91321	2.47429	3.73948	3.81348	3.63791	3.98004	3.62222	3.68416
ENSG00000080824	HSP90AA1	ensembl_havana	protein_coding	9.27044	9.21671	9.25078	9.51796	9.52585	9.55563	10.2669	10.2663	10.2399	8.91166	8.95044	8.9097	8.9325	9.18637	9.25312	9.22167	11.55	11.5083	11.5137	10.4825	10.4704	10.4843	11.5841	11.565	11.5729
ENSG00000080839	RBL1	ensembl_havana	protein_coding	5.53366	5.55916	5.42489	5.86372	5.91967	5.85876	6.24877	6.33992	6.36543	5.09983	5.1385	5.08462	5.07223	4.77642	4.91335	4.74154	6.622	6.69725	6.70571	5.9931	6.02489	5.95984	6.69228	6.52056	6.66923
ENSG00000080845	DLGAP4	ensembl_havana	protein_coding	4.19544	4.03714	4.30104	5.32672	5.50415	5.44903	4.25051	3.93543	4.09055	4.76957	4.82019	4.69658	4.79502	4.56844	4.66245	4.71012	2.94348	2.72477	2.99276	3.58098	3.79727	3.366	4.00778	3.42696	3.61462
ENSG00000080910	CFHR2	ensembl_havana	protein_coding	0.443701	1.72936	1.18748	1.93335	1.96619	2.167	-0.273052	0.0461344	-1.87138	1.69826	1.62423	1.9625	2.49367	1.78385	1.86046	1.64238	1.17795	-2.7015	-1.1502	1.43413	1.53912	0.196075	-0.384537	0.48836	0.444695
ENSG00000081014	AP4E1	ensembl_havana	protein_coding	4.95243	4.85964	5.00545	5.23516	5.18461	5.21082	4.85623	4.89504	5.03951	5.34989	5.39566	5.52321	5.28267	4.69994	4.66782	4.67258	5.17192	5.34835	5.20148	5.2027	5.08121	5.13781	4.97301	4.92577	4.96826
ENSG00000081019	RSBN1	ensembl_havana	protein_coding	5.11446	4.85964	4.91821	4.65581	4.74795	4.69137	4.43354	4.47545	4.75798	4.71281	4.62127	4.45136	4.68192	4.51587	4.45476	4.55959	5.20769	5.0994	5.21321	4.98081	4.83349	4.97918	5.365	5.23132	5.51794
ENSG00000081052	COL4A4	ensembl_havana	protein_coding	4.09095	4.07916	3.98055	5.03768	5.09103	5.0925	3.15694	3.45707	3.20187	4.74147	4.93904	4.81849	4.7636	4.25581	4.49152	4.51786	3.4208	3.63835	3.41459	4.54803	4.69161	4.63348	3.56032	3.29572	3.57855
ENSG00000081059	TCF7	ensembl_havana	protein_coding	2.08416	1.65721	1.94421	2.0195	2.45162	2.12903	2.33838	2.56398	2.4263	3.33429	3.00637	3.24938	3.1247	2.77394	3.06128	3.02089	1.51898	1.69082	1.51277	2.23559	2.66952	1.96161	2.15152	1.22533	1.5227
ENSG00000081087	OSTM1	ensembl_havana	protein_coding	5.12111	4.99751	5.19058	5.69725	5.69369	5.60238	4.58493	4.19403	4.53801	5.01628	4.96729	4.9358	4.9841	4.97557	4.87213	4.93062	4.70568	4.39654	4.54096	4.93056	5.08789	4.92943	4.65986	4.86533	4.64109
ENSG00000081138	CDH7	ensembl_havana	protein_coding	5.07391	4.98283	5.01249	5.46748	5.50797	5.47575	3.32521	3.32817	3.20187	5.60515	5.7447	5.63907	5.6057	5.70125	5.58378	5.59872	3.61091	3.60229	3.45466	5.34103	5.21536	5.3793	3.98004	3.88829	3.71771
ENSG00000081148	IMPG2	ensembl_havana	protein_coding	3.25106	3.46984	3.78071	3.9166	4.15814	4.05503	2.62311	2.81552	2.56603	4.9276	5.14264	5.26701	4.87071	4.52181	4.61882	4.46236	2.31545	2.58391	3.09773	4.1314	4.02315	3.63791	3.27081	3.38452	3.46459
ENSG00000081154	PCNP	ensembl_havana	protein_coding	8.90819	8.92183	8.92312	8.00605	7.99401	8.03239	9.38496	9.41067	9.43031	8.60482	8.6627	8.6077	8.60367	8.61066	8.58962	8.59818	9.85531	9.84419	9.86684	8.57252	8.60259	8.61027	9.808	9.81454	9.82624
ENSG00000081177	EXD2	ensembl_havana	protein_coding	4.31624	4.53671	4.44324	4.93612	4.8597	4.93638	5.31525	5.21241	5.24062	4.38967	4.22097	4.3224	4.34945	5.26114	5.27843	5.31175	5.40548	5.41225	5.24783	4.57631	4.14345	4.38194	5.31034	5.33524	5.46953
ENSG00000081181	ARG2	ensembl_havana	protein_coding	6.15228	6.14494	6.24985	5.78288	5.8188	5.73468	6.25225	6.17354	6.17847	5.2269	5.08795	5.03974	5.16334	5.16198	5.34355	5.34623	6.55877	6.55353	6.66358	7.7648	7.8429	7.8034	7.14059	7.27699	7.19214
ENSG00000081189	MEF2C	ensembl_havana	protein_coding	10.3973	10.3572	10.3625	9.12363	9.10322	9.09173	11.0766	11.0667	11.0663	8.57129	8.57747	8.53559	8.56812	8.45104	8.49925	8.48903	8.12515	8.16656	8.27257	6.46346	6.50833	6.50229	7.64558	7.55803	7.67885
ENSG00000081237	PTPRC	ensembl_havana	protein_coding	7.20877	7.05392	7.12147	5.92918	6.01662	5.97301	8.06234	8.13985	8.11494	8.66279	8.62145	8.61613	8.6235	8.79539	8.81602	8.80752	6.94171	7.00068	6.85543	5.72059	5.57522	5.61336	6.23311	6.30996	6.43716
ENSG00000081248	CACNA1S	ensembl_havana	protein_coding	0.604165	0.895366	0.973353	3.36219	3.12373	3.41591	-1.12105	-0.605942	-3.45634	1.34678	1.96028	2.10872	1.86331	1.78385	1.52441	0.664405	0.730488	0.10586	0.434764	1.16283	0.853228	0.812746	1.381	0.777867	0.97521
ENSG00000081307	UBA5	ensembl_havana	protein_coding	4.04972	3.96426	4.02298	3.09089	3.21995	3.08012	4.27812	4.60351	4.49202	3.74619	3.7103	3.44104	3.26595	4.13706	4.1973	3.9554	4.18992	4.55589	4.46451	2.96306	3.04391	3.44906	4.41248	4.30712	4.04295
ENSG00000081320	STK17B	ensembl_havana	protein_coding	7.77251	7.67044	7.78225	6.94921	7.08912	6.96023	7.62647	7.76599	7.72543	6.7284	6.83624	6.73439	6.78788	7.28272	7.36145	7.40014	7.50827	7.46718	7.63662	7.22744	7.32896	7.2913	7.37169	7.33664	7.47567
ENSG00000081377	CDC14B	ensembl_havana	protein_coding	5.34208	5.16947	5.28078	5.8782	5.75279	5.8056	4.68114	4.76163	4.73841	4.79714	4.91024	4.9358	4.93793	4.55692	4.73067	4.63403	4.14142	3.60229	3.8942	4.19359	3.92212	4.05074	3.86339	3.85759	3.68416
ENSG00000081386	ZNF510	ensembl_havana	protein_coding	3.59464	3.82302	3.73038	3.34561	3.59487	3.56555	3.54571	3.82511	3.74333	4.09613	3.83815	4.05109	4.06151	3.90237	4.049	3.94644	3.9853	3.77424	3.92305	3.97019	3.60579	3.38722	4.28222	3.85759	3.84463
ENSG00000081479	LRP2	ensembl_havana	protein_coding	5.23582	5.23289	5.07433	6.03639	6.0458	6.00481	3.7567	3.32817	4.07504	5.78572	5.80332	5.72094	5.79632	5.13512	5.08753	5.16498	4.30448	4.39654	4.79622	5.48227	5.26925	5.3793	4.34882	4.26095	4.3728
ENSG00000081692	JMJD4	ensembl_havana	protein_coding	0.443701	0.0722439	0.853058	0.865175	1.15328	1.25776	2.48776	2.51744	2.37655	1.24369	1.52638	0.778075	0.958892	2.28053	2.43917	2.0294	2.31545	2.58391	2.62239	0.552779	0.236557	-0.251384	1.8171	2.17642	2.56017
ENSG00000081721	DUSP12	ensembl_havana	protein_coding	3.77409	3.62919	3.36292	3.13015	3.52125	3.33484	4.25051	4.1336	4.5152	4.06623	3.83815	4.04202	3.87806	4.43638	4.53326	4.50571	5.34252	5.45332	5.4095	3.9269	4.19385	3.96866	5.82101	5.66273	5.67991
ENSG00000081760	AACS	ensembl_havana	protein_coding	3.91848	3.77268	4.03686	4.01427	4.00452	3.78895	4.85623	4.76163	4.67808	3.54409	3.07719	3.26506	3.42168	2.36221	2.6271	2.56253	4.90768	4.90584	4.93017	3.73948	3.64255	3.70704	3.98004	4.70214	4.43464
ENSG00000081791	DELE1	ensembl_havana	protein_coding	5.66685	5.39694	5.4767	4.80882	5.00181	4.83979	6.73569	6.71212	6.77127	5.00844	5.22682	5.01677	5.08076	5.75011	5.66648	5.6493	6.36117	6.50063	6.54793	4.53847	4.55367	4.65113	6.58586	6.51565	6.48178
ENSG00000081800	SLC13A1	ensembl_havana	protein_coding	3.32202	3.21729	3.27201	3.32883	3.37845	3.57969	2.28494	1.5409	1.40164	4.0357	3.78625	4.04202	3.85837	4.36552	4.29064	4.25301	1.35852	2.42779	2.93726	3.52402	3.54883	3.94024	2.57894	2.81029	2.70103
ENSG00000081803	CADPS2	ensembl_havana	protein_coding	6.27659	6.21886	6.31391	7.17249	7.13919	7.19655	4.91017	4.92209	5.15468	7.28241	7.22828	7.22001	7.24192	6.99224	7.00041	6.97921	5.58847	5.56997	5.48884	6.97816	6.90992	6.90297	5.65548	5.52301	5.78652
ENSG00000081870	HSPB11	ensembl_havana	protein_coding	6.21266	6.28619	6.25875	5.79209	5.73009	5.65008	7.12403	7.1726	7.1974	5.48033	5.47321	5.54265	5.59384	5.97881	5.87096	5.94981	6.8466	6.88534	7.01471	5.2027	5.1338	5.2636	6.39944	6.61993	6.52507
ENSG00000081913	PHLPP1	ensembl_havana	protein_coding	6.35765	6.22823	6.35325	6.50437	6.47812	6.45384	5.91237	5.84645	5.90341	7.04435	7.13072	7.13723	7.03598	6.72524	6.66178	6.69749	5.33175	5.5606	5.66998	5.90662	5.89382	5.94918	5.39682	5.18262	5.34623
ENSG00000081923	ATP8B1	havana	protein_coding	5.7507	5.70943	5.64917	6.06453	6.08209	6.03848	4.66031	4.71082	4.64695	5.63091	5.54055	5.59632	5.61747	5.39977	5.40906	5.51028	4.06547	4.16887	4.15966	5.02253	4.81751	4.87038	4.60642	4.35186	4.55089
ENSG00000081985	IL12RB2	ensembl_havana	protein_coding	3.59464	4.02286	3.98055	4.93612	5.0126	4.9198	3.09618	3.52922	3.20187	6.39419	6.40344	6.38742	6.38171	6.70972	6.607	6.69348	3.57484	3.63835	3.19558	3.9559	4.10445	3.88164	3.17618	3.20108	3.71771
ENSG00000082014	SMARCD3	ensembl_havana	protein_coding	-0.836407	-0.820841	-0.500579	1.93335	0.467384	1.32647	-1.12105	-1.82833	-1.13441	1.01237	2.06853	1.15995	0.882943	-0.0136545	0.117239	0.829464	0.440981	0.10586	-1.1502	0.00529139	-0.210902	-0.0103763	-0.384537	-0.359636	-1.14027
ENSG00000082068	WDR70	ensembl_havana	protein_coding	6.45559	6.62092	6.64804	6.80655	6.77592	6.77442	6.47738	6.66218	6.50511	6.72362	6.74674	6.77876	6.76029	6.76708	6.7466	6.81784	7.00068	6.77221	7.02139	6.62565	6.57403	6.61449	7.04005	6.99967	7.03798
ENSG00000082074	FYB1	ensembl_havana	protein_coding	10.2426	10.2074	10.2088	9.34261	9.31356	9.33653	10.2158	10.2178	10.2821	5.84855	5.77164	5.75466	5.87684	5.80713	5.93686	5.85003	7.05405	7.06172	7.13674	5.75812	5.90898	5.79102	6.22723	6.1733	6.11712
ENSG00000082126	MPP4	ensembl_havana	protein_coding	2.08416	2.04423	2.63328	3.47322	3.74472	3.63492	1.415	0.97902	0.63112	2.16123	2.72691	2.42018	2.46791	2.92494	3.30104	3.03786	0.440981	0.10586	1.65716	2.6447	2.16256	2.518	1.20043	0.48836	0.0821249
ENSG00000082146	STRADB	ensembl_havana	protein_coding	5.51358	5.51391	5.73251	5.37246	5.33399	5.47196	5.8767	5.85583	5.95093	4.72242	5.01316	4.79708	4.72061	5.46901	5.47173	5.4702	8.00153	8.06421	8.05029	8.19853	8.20887	8.22913	8.6194	8.58815	8.61518
ENSG00000082153	BZW1	ensembl_havana	protein_coding	8.53397	8.45362	8.46553	7.54534	7.52078	7.48564	9.58959	9.58265	9.56273	7.73614	7.68537	7.79606	7.71481	7.70419	7.75386	7.77071	9.44317	9.50826	9.50831	7.93284	7.99456	7.92172	9.33827	9.39224	9.33985
ENSG00000082175	PGR	ensembl_havana	protein_coding	3.87194	3.80643	3.81331	4.61488	4.68191	4.61102	2.11161	2.56398	2.6934	5.06245	5.01767	5.09782	4.85588	5.17711	5.08352	5.16111	3.4208	3.13139	2.87955	4.59487	4.48448	4.23755	3.3159	2.93315	3.10766
ENSG00000082212	ME2	ensembl_havana	protein_coding	5.62068	5.88947	5.75786	5.60968	5.71366	5.49826	6.36277	6.45553	6.39384	5.16476	5.0041	5.13669	5.14313	5.50542	5.53766	5.46079	5.52372	5.71213	5.62678	5.00876	4.82552	5.27503	5.84428	5.68912	5.54623
ENSG00000082213	C5orf22	ensembl_havana	protein_coding	6.2033	6.12502	6.20755	5.60272	5.46542	5.46817	6.7307	6.76038	6.72977	4.06623	4.12394	4.04202	3.8384	5.02239	5.02622	4.98852	6.97323	7.06172	7.06412	5.93966	5.76221	5.93484	7.34202	7.22382	7.25634
ENSG00000082258	CCNT2	ensembl_havana	protein_coding	6.32346	6.38163	6.40498	5.42075	5.35956	5.21082	6.75055	6.79494	6.67937	6.54815	6.57842	6.59399	6.62841	6.49565	6.42894	6.52314	6.57712	6.72267	6.75869	5.45206	5.54641	5.55363	6.31867	6.29858	6.37543
ENSG00000082269	FAM135A	ensembl_havana	protein_coding	5.35905	5.18879	5.05401	5.53851	5.46934	5.42181	3.88794	3.95302	4.09055	6.23867	6.18835	6.27961	6.30376	6.42296	6.50881	6.43299	5.0976	4.76611	4.95833	5.53126	5.4408	5.47654	4.53194	4.70214	4.49394
ENSG00000082293	COL19A1	ensembl_havana	protein_coding	4.96726	4.93786	4.94052	5.7982	5.756	5.82056	3.67596	3.80587	3.94454	6.29455	6.2239	6.38563	6.33794	5.9035	5.83089	5.85483	4.11655	4.35379	4.36287	5.43671	5.64934	5.56298	4.00778	4.0599	4.77462
ENSG00000082397	EPB41L3	ensembl_havana	protein_coding	4.90698	4.88356	5.04717	5.44431	5.5493	5.48705	3.86991	3.64199	3.48617	5.98666	6.04774	5.9613	6.18228	5.62332	5.47785	5.65756	3.87097	3.89842	3.63988	5.09601	4.86494	4.94382	3.66857	4.13861	4.21728
ENSG00000082438	COBLL1	ensembl_havana	protein_coding	5.02512	5.14988	5.00545	5.33934	5.50415	5.52774	3.56825	3.35489	3.72357	5.99858	5.89439	5.8847	5.88172	5.88059	5.78474	5.92265	5.70151	5.90953	5.6869	5.50207	5.57046	5.46161	5.52715	5.46309	5.55554
ENSG00000082458	DLG3	ensembl_havana	protein_coding	1.91083	0.764122	1.37389	2.56919	2.65807	2.7457	1.76648	1.11026	1.06722	3.43132	3.49439	3.45478	3.31011	2.43952	2.43917	2.65343	0.0784114	1.69082	0.434764	0.948708	1.61507	1.33358	1.54146	1.56636	1.18166
ENSG00000082482	KCNK2	ensembl_havana	protein_coding	4.98923	5.1099	4.90314	5.5674	5.58948	5.52409	3.67596	3.80587	3.50944	5.80848	5.78757	5.74631	5.67208	5.63432	5.6476	5.63821	4.03924	4.24102	4.03302	5.48725	5.40915	5.40553	4.06172	3.76138	4.09495
ENSG00000082497	SERTAD4	ensembl_havana	protein_coding	1.11113	1.22979	1.08438	2.28602	1.87456	1.9663	-0.635622	-0.243372	0.00308903	0.576267	1.05104	0.488568	0.717884	1.26645	0.80313	0.905413	-1.14398	-0.379567	-0.413233	0.552779	0.853228	1.41847	0.10089	0.12579	1.5227
ENSG00000082512	TRAF5	ensembl_havana	protein_coding	2.95615	3.19198	3.14968	3.73753	3.80801	3.66176	1.68631	2.31462	1.67294	4.34055	4.31188	4.50517	4.46465	5.66146	5.68511	5.7088	4.41061	4.39654	4.25352	2.49468	2.92958	3.184	3.56032	3.85759	3.78256
ENSG00000082516	GEMIN5	ensembl_havana	protein_coding	3.79087	3.75551	3.64238	4.43061	4.27921	4.40404	4.42121	4.40048	4.26476	4.35299	4.29712	4.27671	4.30649	4.84906	4.76109	4.73115	5.03261	5.31531	5.34699	4.45967	4.39036	4.33903	5.49811	5.60845	5.54623
ENSG00000082556	OPRK1	ensembl_havana	protein_coding	1.71379	0.764122	0.973353	1.84172	1.61625	1.9663	0.257463	0.493593	-1.13441	2.41954	1.80201	2.57917	2.18128	0.95158	0.638071	0.477992	0.971496	0.757936	-0.413233	0.948708	1.61507	1.90389	-1.1215	0.777867	0.734202
ENSG00000082641	NFE2L1	ensembl_havana	protein_coding	1.91083	1.326	1.53895	1.19638	0.698709	1.18561	1.68631	1.44468	2.21608	-0.341271	0.647686	0.257243	0.197052	3.01188	2.83208	2.69683	1.79462	2.15649	1.7884	3.73948	3.98072	3.86661	2.57894	2.81029	2.76662
ENSG00000082684	SEMA5B	ensembl_havana	protein_coding	1.7825	1.92639	2.30678	3.72476	3.53628	3.35142	0.463914	0.674166	1.49785	2.16123	2.68217	3.00981	2.66217	1.42692	1.86046	1.64238	1.17795	0.10586	0.72427	2.60863	2.59645	2.82834	1.68585	2.7447	2.56017
ENSG00000082701	GSK3B	ensembl_havana	protein_coding	6.60535	6.5776	6.63442	6.7898	6.72927	6.57881	6.17724	6.13937	6.04151	6.83421	6.77763	6.70881	6.8124	6.64183	6.70546	6.80054	5.98186	5.92421	5.92662	6.32305	6.39441	6.37	5.72399	5.71504	5.7786
ENSG00000082781	ITGB5	ensembl_havana	protein_coding	5.68939	5.70943	5.58924	6.08715	6.08975	6.1775	5.56545	5.60629	5.49494	4.40169	4.65639	4.5823	4.45812	3.23065	3.21573	3.28535	3.33715	3.63835	3.49366	4.33276	4.46409	4.41331	3.44328	3.69347	3.20551
ENSG00000082805	ERC1	ensembl_havana	protein_coding	7.14821	7.17835	7.27274	7.60751	7.61581	7.626	6.89353	6.96066	6.98141	7.62644	7.7673	7.70487	7.7379	7.40821	7.44893	7.3853	6.72844	6.88159	6.83659	6.94057	6.99589	6.86188	6.40467	6.45029	6.58992
ENSG00000082898	XPO1	ensembl_havana	protein_coding	7.07648	7.01295	7.11168	6.13859	6.19056	6.13981	7.545	7.53141	7.50438	5.32485	5.40602	5.36849	5.29371	6.33296	6.35273	6.31958	7.55299	7.52853	7.43351	6.383	6.46024	6.37532	7.2893	7.32266	7.25919
ENSG00000083067	TRPM3	ensembl_havana	protein_coding	7.13842	7.10567	7.17577	7.82349	7.79205	7.83501	5.81677	5.92432	5.83598	7.83032	7.82888	7.89576	7.8802	7.62642	7.61639	7.6736	6.37172	6.10908	6.14442	7.49406	7.40314	7.42168	6.38893	6.43997	6.55786
ENSG00000083097	DOP1A	ensembl_havana	protein_coding	5.40336	5.4672	5.39289	5.12287	5.2859	5.05756	5.44272	5.33154	5.34779	5.64615	5.93547	5.77123	5.76493	5.69863	5.79458	5.81107	5.80633	5.84925	5.85355	5.00876	5.01966	5.21696	5.84428	5.92206	5.71356
ENSG00000083099	LYRM2	ensembl_havana	protein_coding	6.15228	5.97728	6.10593	5.62006	5.58587	5.69625	6.81087	6.78023	6.84172	5.51394	5.40257	5.45649	5.44333	5.8047	5.81888	5.82336	7.37827	7.28292	7.36944	6.02766	5.93515	5.92762	7.46721	7.51933	7.40534
ENSG00000083123	BCKDHB	ensembl_havana	protein_coding	5.51358	5.44595	5.48684	5.94027	5.88487	5.8988	5.14574	5.20509	5.1173	6.1488	6.21803	6.14413	6.24429	6.10479	6.10839	6.10483	5.3848	5.49326	5.56405	5.754	5.66729	5.84185	5.00089	4.95506	5.21141
ENSG00000083168	KAT6A	ensembl_havana	protein_coding	6.80642	6.69486	6.76099	6.5081	6.52219	6.4384	6.43507	6.44001	6.47292	7.52292	7.56962	7.55026	7.50282	6.97395	6.92739	6.95373	6.56797	6.52492	6.30101	6.383	6.3863	6.44274	6.41507	6.24621	6.22605
ENSG00000083223	TUT7	ensembl_havana	protein_coding	7.22891	7.15889	7.12635	6.86445	6.86343	6.83758	7.18547	7.18382	7.183	5.89182	5.99841	6.00398	5.82957	5.80956	5.66916	5.74801	6.30723	6.3181	6.29551	6.48102	6.51082	6.56414	6.16081	5.96589	5.95776
ENSG00000083290	ULK2	ensembl_havana	protein_coding	4.6089	4.58612	4.54382	5.43258	5.48492	5.47196	4.20808	4.3876	4.38286	5.39269	5.18735	5.11522	5.29737	5.07986	5.02622	5.04837	4.75487	4.53691	4.63116	4.77653	4.95538	5.04073	4.64226	4.37372	4.26345
ENSG00000083307	GRHL2	ensembl_havana	protein_coding	4.86006	4.4325	4.59159	5.81335	5.86715	5.7504	3.54571	3.18662	3.36384	5.44591	5.71169	5.64807	5.76493	4.92718	4.8628	5.06503	4.30448	4.21737	3.83469	5.0564	5.04047	4.98615	3.98004	4.55684	4.3728
ENSG00000083312	TNPO1	ensembl_havana	protein_coding	3.75712	3.68469	3.82934	3.63208	3.60916	3.75196	3.61231	3.0945	3.2579	4.19616	4.37648	4.26116	4.10394	3.40781	3.6326	3.62564	3.92927	4.62942	4.63116	4.18137	4.43295	4.56995	4.39157	4.73629	4.53216
ENSG00000083444	PLOD1	ensembl_havana	protein_coding	4.54111	4.49593	4.33512	4.53669	4.63382	4.56199	5.28154	5.22695	5.07893	2.37145	2.23265	2.65254	2.83336	4.00766	4.07346	3.84401	6.00915	6.07658	6.10089	4.90848	4.99855	4.76896	6.48583	6.42957	6.33276
ENSG00000083457	ITGAE	ensembl_havana	protein_coding	3.66912	3.36049	3.48937	4.25527	3.96063	4.11453	5.30186	5.39727	5.39228	2.9966	2.03334	3.0646	2.75031	1.6164	1.2661	1.72854	5.71814	5.74559	5.64422	5.43671	5.66729	5.46161	5.18228	5.37913	5.29158
ENSG00000083520	DIS3	ensembl_havana	protein_coding	5.20486	5.29958	5.34909	4.86226	4.69537	4.90302	6.30689	6.15085	6.30021	4.12543	4.51047	4.50517	4.45157	4.81562	4.62985	4.68879	6.30723	6.2084	6.16268	5.47227	5.48701	5.39509	6.31313	6.48585	6.43212
ENSG00000083535	PIBF1	ensembl_havana	protein_coding	6.94214	7.0398	6.9488	6.95195	7.01193	6.91493	6.62714	6.66218	6.6561	7.07658	7.1677	7.17507	7.13036	7.20459	7.25144	7.24252	7.673	7.67028	7.67529	7.24663	7.24181	7.21325	7.25498	7.26826	7.19214
ENSG00000083544	TDRD3	ensembl_havana	protein_coding	5.70718	5.55916	5.4354	5.81335	5.85221	5.78132	5.32851	5.35157	5.33482	6.02213	5.97542	6.09891	6.03872	6.10479	6.12798	6.14063	5.51423	5.69511	5.79232	5.72902	5.85519	5.89095	5.51754	5.42172	5.55554
ENSG00000083635	NUFIP1	ensembl_havana	protein_coding	3.07048	3.51136	3.24836	3.59046	3.63731	3.72676	3.73693	3.88132	3.72357	4.06623	3.86842	3.72803	3.85837	3.68679	3.8837	3.78492	4.50946	4.55589	4.44475	3.75606	3.89191	4.01028	5.12008	5.01192	5.15129
ENSG00000083720	OXCT1	ensembl_havana	protein_coding	6.36046	6.27719	6.36704	5.92081	5.99231	5.95414	7.73507	7.66419	7.7117	6.31058	6.32921	6.32707	6.3748	6.6914	6.62503	6.69348	8.14065	8.08396	8.1513	6.97462	6.89477	6.91032	7.84139	7.85079	7.7776
ENSG00000083750	RRAGB	ensembl_havana	protein_coding	4.59941	4.6339	4.71751	3.42668	3.41143	3.63492	4.63917	4.87672	4.86107	4.48316	4.62718	4.34471	4.55919	4.91821	4.84871	4.99288	5.81409	5.81026	5.74462	4.69287	4.68281	4.63348	5.49811	5.56161	5.69683
ENSG00000083782	EPYC	ensembl_havana	protein_coding	1.97095	1.58126	2.11086	2.45014	1.77671	2.72039	-0.635622	0.0461344	-0.286418	1.84636	2.2934	2.24148	2.2734	2.46439	2.51254	2.51483	0.971496	1.54643	1.17173	2.13774	2.35203	1.96161	1.68585	1.01888	0.734202
ENSG00000083799	CYLD	ensembl_havana	protein_coding	6.59584	6.50751	6.68154	5.95674	5.79088	5.87606	6.39465	6.39567	6.43392	7.3209	7.31783	7.38249	7.33838	6.66884	6.68313	6.69348	5.48538	5.71213	5.61799	5.54564	5.54155	5.66205	5.86718	5.94414	5.6884
ENSG00000083807	SLC27A5	ensembl_havana	protein_coding	3.2266	3.44862	3.50941	3.39479	3.52125	3.49267	3.99165	3.52922	3.96151	2.71762	2.65927	2.74491	2.8534	3.35558	3.39458	3.3948	5.76691	5.7373	5.67847	2.71424	2.86883	3.13467	5.44835	5.45286	5.36753
ENSG00000083812	ZNF324	ensembl_havana	protein_coding	0.263128	0.278695	0.0299361	-1.28167	0.0312847	0.544066	-0.273052	-1.82833	-0.286418	1.5332	1.36592	0.862964	1.55613	1.08588	1.37504	1.1746	1.17795	1.54643	2.55024	0.211742	0.417129	0.93304	0.752966	1.01888	0.444695
ENSG00000083828	ZNF586	ensembl_havana	protein_coding	5.34776	5.30549	5.17185	5.01689	4.8834	5.02691	5.63116	5.61737	5.62847	5.7626	5.60788	5.65105	5.52055	5.26468	5.26433	5.22919	5.52372	5.56997	5.72836	4.93056	4.70904	4.90757	5.85196	5.93682	5.91501
ENSG00000083845	RPS5	ensembl_havana	protein_coding	8.17042	8.20825	8.11045	7.20847	7.1256	7.11514	9.21457	9.18638	9.11328	9.42157	9.47577	9.46128	9.47287	9.75492	9.74921	9.7558	10.875	10.8904	10.9077	8.87162	8.89072	8.85595	10.9949	11.0486	11.0241
ENSG00000083857	FAT1	ensembl_havana	protein_coding	2.66002	2.48033	2.63328	3.48841	3.3447	3.26653	2.11161	2.14129	2.03551	4.05105	3.79678	4.22152	4.14517	3.66549	3.87445	3.603	1.51898	1.69082	2.21903	3.40288	3.54883	3.34447	1.68585	1.96229	1.79833
ENSG00000083896	YTHDC1	ensembl_havana	protein_coding	5.20486	5.1099	5.08104	4.68247	4.80491	4.77979	5.43047	5.35157	5.32829	6.43571	6.51127	6.42804	6.47034	5.5114	5.46866	5.47955	5.00577	5.21139	5.01303	5.00182	4.88809	4.6066	4.94459	5.30143	5.26912
ENSG00000083937	CHMP2B	ensembl_havana	protein_coding	5.63003	5.68695	5.70671	5.42471	5.53815	5.45672	6.23474	6.26442	6.37496	5.87897	5.98466	6.04316	6.02111	6.02134	6.04592	5.92493	5.89677	6.10264	6.07541	5.19055	4.91838	5.19307	6.19138	6.20413	6.05285
ENSG00000084070	SMAP2	ensembl_havana	protein_coding	4.07734	4.26055	4.03686	4.87387	4.87751	4.88605	4.61772	4.79127	4.64695	6.20133	6.05653	6.05222	5.9297	5.3803	5.35023	5.42253	6.7036	6.78835	6.76269	6.07799	6.02837	6.09815	7.56616	7.43348	7.53334
ENSG00000084072	PPIE	ensembl_havana	protein_coding	6.23735	6.12167	6.17655	6.03381	5.90527	5.89031	7.43737	7.37868	7.40397	4.37755	4.26714	4.13029	4.28451	6.19858	6.22576	6.20215	8.02009	7.90861	7.95571	6.19512	6.18298	6.11096	8.07571	7.96679	7.99672
ENSG00000084073	ZMPSTE24	ensembl_havana	protein_coding	7.69107	7.75281	7.72877	6.80958	6.88414	6.80484	8.29807	8.30052	8.30811	4.61293	4.77297	4.61326	4.73148	5.91031	5.98062	5.9632	8.56165	8.57986	8.60413	6.90755	6.94897	6.95541	8.33588	8.30641	8.36024
ENSG00000084090	STARD7	ensembl_havana	protein_coding	6.62419	6.60182	6.61374	5.9918	6.03261	6.00743	7.34737	7.34742	7.34375	5.87467	5.76092	5.77397	5.80663	6.11268	6.21481	6.12681	7.56223	7.60114	7.5514	6.44823	6.34787	6.40942	7.50177	7.44643	7.50719
ENSG00000084092	NOA1	ensembl_havana	protein_coding	2.58506	2.63859	2.43802	2.96626	2.93251	2.84272	2.5343	2.14129	2.37655	2.9966	3.19334	3.41316	3.20487	3.63295	3.55368	3.76467	3.29342	3.56529	2.99276	2.28213	3.04391	2.69857	3.59732	3.3408	3.57855
ENSG00000084093	REST	ensembl_havana	protein_coding	6.08925	6.10821	6.13524	5.77051	5.94241	5.58145	6.61907	6.47087	6.508	5.57361	5.5654	5.53296	5.71104	6.12053	6.10246	6.23564	6.4284	6.65825	6.58451	5.6646	5.78705	5.73005	6.7008	6.63811	6.76462
ENSG00000084110	HAL	ensembl_havana	protein_coding	1.97095	2.15316	2.11086	3.25971	3.50606	3.46245	1.08059	0.83463	1.29854	2.67863	3.24038	2.91359	2.93088	3.06163	2.81285	3.15139	1.79462	1.82207	1.17173	2.03277	2.30695	2.21992	1.68585	1.4059	1.5227
ENSG00000084112	SSH1	ensembl_havana	protein_coding	6.49962	6.35051	6.48305	5.94027	6.00317	6.10844	5.97277	5.98117	6.02142	3.66871	3.37297	3.67032	3.48727	3.85612	3.5993	3.83433	3.87097	3.7079	4.23062	2.67989	3.07113	3.27787	3.73648	3.20108	3.50359
ENSG00000084207	GSTP1	ensembl_havana	protein_coding	5.14087	5.08948	4.96249	4.49969	4.59128	4.37189	7.79364	7.87384	7.8122	7.33664	7.26477	7.32286	7.22472	7.4058	7.39579	7.42374	6.63519	6.70577	6.67635	5.36284	5.45637	5.42104	6.87285	6.80828	6.91321
ENSG00000084234	APLP2	ensembl_havana	protein_coding	5.39241	5.28768	5.17812	4.87965	4.85371	4.81609	5.68373	5.72881	5.72605	5.57361	5.40602	5.50021	5.59979	5.79002	5.66648	5.73765	7.30034	7.25125	7.28304	6.23411	6.24106	6.35662	7.28647	7.30854	7.33411
ENSG00000084453	SLCO1A2	ensembl_havana	protein_coding	4.17002	4.36616	4.58216	4.82686	4.79244	4.76749	3.09618	3.21606	2.56603	5.00056	4.97194	5.02139	5.01111	5.00977	4.99242	4.96652	3.49988	3.27578	3.67423	4.46976	4.53424	4.3281	3.27081	3.38452	3.71771
ENSG00000084463	WBP11	ensembl_havana	protein_coding	6.79399	6.82405	6.82035	5.83431	5.88487	5.73784	8.0231	8.11271	8.01888	7.48528	7.51327	7.53337	7.42126	7.09934	7.0689	7.02356	8.55009	8.64889	8.67476	7.46787	7.5275	7.48947	9.05134	9.0704	9.08172
ENSG00000084623	EIF3I	ensembl_havana	protein_coding	7.62009	7.6624	7.61663	7.09399	7.11562	7.26926	8.82994	8.8272	8.79129	7.8403	7.87557	7.88945	7.92999	8.14453	8.18309	8.20192	10.1649	10.1871	10.125	8.59401	8.58499	8.55333	10.3456	10.3517	10.3424
ENSG00000084628	NKAIN1	ensembl_havana	protein_coding	2.95615	3.03002	3.09768	4.15415	4.01528	4.18098	2.22945	3.02965	2.52094	2.79258	2.85336	2.8105	2.72877	2.64931	2.6271	2.83918	2.22525	1.82207	2.12282	2.41338	2.63345	2.35527	2.57894	1.71075	1.5227
ENSG00000084652	TXLNA	ensembl_havana	protein_coding	6.70164	6.69936	6.67046	6.05181	6.15935	6.00743	7.41733	7.33238	7.2639	4.02019	3.93666	4.04202	3.91666	5.52624	5.41226	5.48265	7.34386	7.37932	7.33227	6.1106	6.04563	6.0424	7.30056	7.40191	7.51913
ENSG00000084674	APOB	ensembl_havana	protein_coding	1.21422	0.764122	0.853058	3.02992	2.45162	2.34315	0.949341	1.5409	1.06722	3.14702	3.04222	3.04656	3.00441	2.97773	2.75355	3.08762	0.730488	0.10586	0.434764	2.18749	1.88426	1.24338	-1.1215	0.12579	1.18166
ENSG00000084676	NCOA1	ensembl_havana	protein_coding	7.08841	7.04688	7.07685	7.07148	7.14042	7.06449	6.24877	6.22151	6.18209	6.90771	6.83112	6.90923	6.85775	7.17382	7.20885	7.16835	7.28089	7.28007	7.31605	7.57222	7.55306	7.57978	7.03669	7.04465	6.85409
ENSG00000084693	AGBL5	ensembl_havana	protein_coding	6.79607	6.83431	6.87349	6.68659	6.72108	6.59108	7.3392	7.34409	7.21343	5.34367	5.21116	5.40079	5.24903	5.65877	5.66648	5.51634	7.48901	7.31948	7.41586	5.62903	5.78294	5.92036	7.11531	7.28854	7.18316
ENSG00000084710	EFR3B	ensembl_havana	protein_coding	3.25106	3.08605	3.17499	4.95264	4.92966	4.88035	3.24352	2.89048	3.08282	3.88968	4.02888	4.18901	3.96351	3.67618	3.14057	3.29949	2.40034	2.97093	2.6911	3.73948	3.69599	3.25497	3.70293	3.58522	3.84463
ENSG00000084731	KIF3C	ensembl_havana	protein_coding	3.94869	3.68469	3.78071	4.17307	4.09864	4.14338	3.15694	3.45707	3.11351	2.71762	2.56385	2.50187	2.616	2.28053	2.10147	2.3882	2.69732	2.97093	2.30923	2.4546	2.59645	2.21992	2.84812	2.7447	3.00269
ENSG00000084733	RAB10	ensembl_havana	protein_coding	8.38449	8.33289	8.36876	7.77478	7.80064	7.77019	7.55632	7.49434	7.54436	5.84415	5.82148	5.89481	5.82197	6.01924	5.98707	6.05984	7.23828	7.29144	7.21467	6.54922	6.46024	6.45535	7.21091	7.19342	7.14359
ENSG00000084734	GCKR	ensembl_havana	protein_coding	1.84809	1.92639	1.6149	3.44236	3.21995	3.41591	2.48776	2.20141	2.27158	2.71762	3.1447	2.6285	2.8534	1.42692	1.89746	1.23472	1.91491	1.69082	2.30923	1.91956	1.82152	2.07054	0.993975	1.71075	0.97521
ENSG00000084754	HADHA	ensembl_havana	protein_coding	8.48713	8.53136	8.4636	7.61012	7.57909	7.57396	9.47645	9.44371	9.46606	8.06387	8.04471	8.0066	8.0488	8.63723	8.61031	8.64671	10.3047	10.3638	10.324	9.05283	9.05907	9.08745	10.5116	10.4772	10.4764
ENSG00000084764	MAPRE3	ensembl_havana	protein_coding	2.73128	2.56163	2.47924	3.84762	3.71861	4.0035	1.98329	2.01297	0.791585	3.02796	2.58831	2.99107	3.23573	-0.318509	-0.946892	-0.473099	1.35852	2.15649	1.17173	2.7478	2.39576	2.79698	1.54146	1.96229	1.91863
ENSG00000084774	CAD	ensembl_havana	protein_coding	3.04274	2.97172	2.77244	3.44236	3.45952	3.47764	3.79543	3.70564	3.59894	3.43132	3.33011	3.28058	3.26595	3.56557	3.808	3.56838	4.63738	4.26429	4.1837	3.07304	2.89952	2.97568	4.74475	4.49834	4.67565
ENSG00000085063	CD59	ensembl_havana	protein_coding	-0.473837	0.278695	0.0299361	1.52569	1.49841	0.655097	-1.12105	-0.605942	-1.13441	-0.0517645	-0.219047	0.377537	0.197052	0.95158	1.42657	1.29244	-2.72894	-2.7015	0.0721935	0.211742	0.030106	-0.903461	-1.1215	-1.0966	-0.403302
ENSG00000085117	CD82	ensembl_havana	protein_coding	6.70164	6.56286	6.58098	6.01558	6.17864	6.16113	6.64581	6.73518	6.6613	5.93382	5.62275	5.72378	5.86702	7.69633	7.74374	7.74122	8.48841	8.47156	8.53338	6.62339	6.63002	6.58954	9.10852	9.06789	9.1033
ENSG00000085185	BCORL1	ensembl_havana	protein_coding	3.49579	3.66642	3.42753	3.59046	3.32753	3.47764	4.31857	4.32141	4.13611	3.08872	2.72691	3.08241	3.15731	3.66549	3.7686	3.97316	3.61091	2.91321	3.77263	2.03277	2.66952	2.26646	3.17618	2.7447	3.29714
ENSG00000085224	ATRX	ensembl_havana	protein_coding	7.93791	7.90075	7.85746	7.1428	7.0942	7.0544	8.25443	8.26574	8.24886	8.13671	8.1465	8.15968	8.15504	8.77471	8.77343	8.71326	7.99813	7.91045	7.97478	7.1852	7.18376	7.26288	7.26938	7.32546	7.22168
ENSG00000085231	AK6	ensembl_havana	protein_coding	5.34208	5.36333	5.45103	4.96355	4.99639	4.97969	7.01338	6.93211	7.01024	5.55758	5.44671	5.29019	5.30467	5.54968	5.57239	5.56106	8.25903	8.24322	8.27956	6.59832	6.63914	6.56414	8.29142	8.22307	8.2599
ENSG00000085274	MYNN	ensembl_havana	protein_coding	6.09264	6.16459	6.11249	5.42865	5.46542	5.44517	6.90686	6.89162	6.86446	5.64109	5.83942	5.78761	5.67208	5.70647	5.70089	5.72199	7.84376	7.82305	7.74158	6.89263	6.84043	6.82154	7.95442	7.73945	7.83606
ENSG00000085276	MECOM	ensembl_havana	protein_coding	6.6312	6.77375	6.55229	7.04605	7.07632	7.06071	6.20268	6.20692	5.9762	7.97614	7.96816	7.9658	7.88993	7.9925	7.98894	7.96181	5.96105	5.92421	5.82326	6.6324	6.55246	6.61898	5.69014	5.67158	5.6012
ENSG00000085365	SCAMP1	ensembl_havana	protein_coding	6.41288	6.51774	6.51809	6.27621	6.20474	6.21196	6.22058	6.41801	6.34294	5.85731	5.76629	5.92474	5.75431	6.43559	6.36929	6.45685	6.50228	6.41485	6.41204	5.42639	5.36033	5.25785	5.84428	5.94414	5.95073
ENSG00000085377	PREP	ensembl_havana	protein_coding	4.82791	4.90708	4.88792	5.36013	5.31669	5.40205	4.88345	4.90412	4.84287	5.63091	5.67506	5.56182	5.5048	5.03904	5.26433	5.25119	5.36381	5.34835	5.11659	5.07634	5.15303	5.0205	5.28789	5.27844	5.30268
ENSG00000085382	HACE1	ensembl_havana	protein_coding	4.31624	4.39971	4.27786	4.89682	4.8834	5.01135	3.7567	3.88132	3.62047	4.99263	5.17529	5.14095	5.11436	5.02239	4.94019	4.87504	3.84091	3.8063	3.95134	4.48973	4.60113	4.71125	3.95175	3.88829	3.68416
ENSG00000085415	SEH1L	ensembl_havana	protein_coding	6.17801	6.09461	6.01775	5.34352	5.22227	5.36578	7.54215	7.53141	7.56255	4.32801	4.2822	4.40257	4.30649	5.81199	5.73961	5.70349	8.26187	8.28079	8.17098	6.42249	6.44471	6.37797	8.3304	8.31067	8.33479
ENSG00000085433	WDR47	ensembl_havana	protein_coding	4.92229	4.62447	4.81734	5.46748	5.58948	5.42964	4.64978	4.49959	4.38286	4.81523	5.02216	4.83434	4.97499	4.83482	4.68379	4.76212	3.90041	4.41745	4.15966	4.57631	4.48448	4.58839	4.28222	4.70214	4.19363
ENSG00000085491	SLC25A24	ensembl_havana	protein_coding	3.91848	4.07916	3.8452	3.73753	3.91537	3.78895	3.83315	4.05431	4.26476	4.73198	4.61533	4.63153	4.75297	4.63569	4.68379	4.56545	3.10395	3.07986	3.24212	3.97019	3.995	3.60207	3.35962	3.29572	3.00269
ENSG00000085511	MAP3K4	ensembl_havana	protein_coding	4.37305	4.66182	4.41165	4.30758	4.34043	4.42769	4.66031	4.52334	4.66778	5.28647	5.1385	5.20332	5.34768	5.0473	4.96654	5.02728	5.17192	5.16269	5.14136	4.60406	4.75173	4.8779	4.91559	4.89586	4.96826
ENSG00000085514	PILRA	ensembl_havana	protein_coding	2.86403	3.13999	3.29528	3.48841	3.67853	3.47764	2.38991	2.46935	2.37655	2.89819	2.89316	3.13456	3.1411	2.62745	2.83208	3.03786	2.40034	2.2527	1.7884	2.6447	2.98788	2.59296	2.33793	2.27263	2.13275
ENSG00000085563	ABCB1	ensembl_havana	protein_coding	5.49323	5.48815	5.44584	5.85496	5.79713	5.57087	4.43354	4.53507	4.68832	7.41584	7.4379	7.43282	7.29508	6.99437	7.04746	7.00101	4.36909	4.43806	4.15966	5.51187	5.43033	5.4962	4.035	4.5376	4.51317
ENSG00000085644	ZNF213	ensembl_havana	protein_coding	3.41152	3.08605	3.31818	2.89966	2.83864	2.93363	4.07272	4.42591	4.37021	2.37145	2.93189	2.8105	2.72877	3.99917	3.67583	3.88211	3.95756	3.74145	3.8942	3.19967	3.12408	3.52759	3.83269	3.85759	3.98902
ENSG00000085662	AKR1B1	ensembl_havana	protein_coding	6.40745	6.53041	6.42884	5.12287	5.15571	5.07763	7.50904	7.58881	7.3993	5.6512	5.48953	5.55226	5.59384	6.08287	6.03766	6.16401	7.63847	7.67028	7.67317	6.00702	6.24405	6.19156	7.25209	7.19034	7.37149
ENSG00000085719	CPNE3	havana	protein_coding	6.81669	6.8033	6.73783	5.76429	5.99231	5.75664	7.34737	7.46399	7.4558	6.17004	6.1145	6.23253	6.23287	6.99437	6.97468	7.02142	7.28089	7.30273	7.22049	5.41076	5.43557	5.56763	6.99224	6.97843	6.91321
ENSG00000085721	RRN3	ensembl_havana	protein_coding	9.01512	8.99363	8.97898	7.36887	7.44217	7.46674	9.37581	9.38295	9.42228	5.65622	5.63747	5.72094	5.58488	5.62332	5.74215	5.70083	7.8073	7.78936	7.76966	5.77856	5.67618	5.7342	7.30056	7.37236	7.33951
ENSG00000085733	CTTN	ensembl_havana	protein_coding	8.23084	8.21376	8.23074	7.38113	7.39658	7.41443	8.5043	8.4819	8.41979	0.576267	2.13643	1.22553	1.86331	0.237884	-0.946892	0.374898	7.69417	7.55235	7.64096	6.00356	6.06268	6.02896	7.53074	7.6142	7.63781
ENSG00000085760	MTIF2	ensembl_havana	protein_coding	5.19229	5.29365	5.22734	4.78442	4.8834	4.85731	6.08645	6.08854	6.10781	5.16476	5.11766	5.23153	5.08076	5.67218	5.75229	5.54927	7.24116	7.15181	7.1941	5.70786	5.74963	5.50593	7.21389	7.06159	7.24775
ENSG00000085788	DDHD2	ensembl_havana	protein_coding	7.66173	7.66125	7.58512	7.11982	7.01327	7.12602	7.06976	7.07555	7.03651	6.02602	6.13124	6.04996	6.09871	6.19858	6.251	6.18702	6.42334	6.4809	6.42723	5.53607	5.30408	5.44653	6.04508	5.97307	6.17262
ENSG00000085831	TTC39A	ensembl_havana	protein_coding	1.71379	1.4162	1.45878	4.07589	3.85671	3.89456	1.31191	1.6311	1.82906	2.75559	2.81243	2.7671	2.72877	1.89781	1.7022	2.24937	2.31545	2.3429	1.51277	3.27064	3.01617	3.10936	3.52235	3.97665	3.57855
ENSG00000085832	EPS15	ensembl_havana	protein_coding	8.71296	8.6713	8.65845	7.99678	7.97621	7.99594	8.82	8.89248	8.90148	7.25285	7.28828	7.24296	7.29233	7.2009	7.23888	7.21293	8.76441	8.74093	8.73601	7.53187	7.53973	7.5377	8.50725	8.40125	8.54214
ENSG00000085840	ORC1	ensembl_havana	protein_coding	4.00729	4.10651	4.41165	3.96083	3.82034	3.63492	6.14011	6.18847	6.24236	3.25699	2.77031	2.93335	2.68472	3.24508	3.30104	3.11986	7.52727	7.51646	7.50205	6.07469	6.0995	6.03234	7.87379	7.97575	7.79539
ENSG00000085871	MGST2	ensembl_havana	protein_coding	6.13924	6.02465	6.10593	5.71994	5.77196	5.55305	7.17449	7.23506	7.17938	5.66622	5.63747	5.60866	5.57888	6.2936	6.34103	6.26657	7.37827	7.51404	7.43351	5.38966	5.26336	5.08035	7.37967	7.43867	7.38199
ENSG00000085978	ATG16L1	ensembl_havana	protein_coding	4.53116	4.49593	4.23036	5.05818	4.88927	4.9198	5.02055	5.06648	4.92304	4.50561	4.59737	4.5634	4.60127	4.99704	4.97089	4.94419	5.61535	5.38065	5.25919	4.90104	4.89572	4.76086	5.38629	5.76552	5.61016
ENSG00000085982	USP40	ensembl_havana	protein_coding	4.28105	4.53671	4.54382	4.40683	4.54001	4.73626	4.80969	4.76163	4.66778	5.09983	5.22292	5.27478	5.21071	5.78509	5.76735	5.78617	4.96454	5.3592	5.17773	4.63128	4.77675	4.76896	4.87096	4.80225	4.72598
ENSG00000085999	RAD54L	ensembl_havana	protein_coding	4.40609	4.10651	4.20601	3.99313	4.08848	3.8131	6.44729	6.52481	6.49931	2.37145	2.23265	2.27284	2.83336	3.07784	3.50657	3.27106	7.40677	7.33605	7.26343	5.64247	5.74541	5.85714	7.54502	7.40191	7.45343
ENSG00000086015	MAST2	ensembl_havana	protein_coding	5.53863	5.63625	5.62182	6.49876	6.55945	6.44999	5.0923	5.14512	5.28849	6.49021	6.53033	6.5175	6.49765	6.23337	6.23121	6.20779	5.69312	5.52251	5.23638	5.96485	5.69817	5.83028	5.57431	5.32406	5.51794
ENSG00000086061	DNAJA1	ensembl_havana	protein_coding	9.028	9.01589	8.97493	8.50787	8.51676	8.45408	9.45392	9.46072	9.41074	7.02505	6.95735	7.08628	6.98012	8.37887	8.33071	8.33662	10.7688	10.7637	10.7673	9.51537	9.54656	9.48132	10.8571	10.8468	10.8478
ENSG00000086062	B4GALT1	ensembl_havana	protein_coding	5.12111	4.94545	4.82535	5.13739	5.09103	5.02174	5.29512	5.16035	5.31515	4.25036	4.37648	4.22954	4.25469	3.95597	3.91109	4.17076	4.78676	4.68221	4.57772	4.1566	4.09122	4.10297	5.17005	5.11934	4.80615
ENSG00000086065	CHMP5	ensembl_havana	protein_coding	7.25937	7.26435	7.32597	6.94371	6.93747	6.89244	8.02106	8.01872	7.93329	4.91926	5.05762	5.14519	5.12264	6.55186	6.6042	6.43459	7.94083	7.85788	7.90418	6.82939	6.86007	6.79995	8.25281	8.25875	8.34288
ENSG00000086102	NFX1	ensembl_havana	protein_coding	7.44966	7.49399	7.51127	7.12469	7.06211	7.09312	7.9754	7.9731	7.99022	6.42102	6.27375	6.24247	6.27804	6.60875	6.51328	6.60514	7.673	7.65716	7.69842	6.75297	6.63459	6.56181	7.79238	7.82722	7.73727
ENSG00000086200	IPO11	ensembl_havana	protein_coding	4.83602	5.08948	4.84913	5.00638	5.00181	5.10722	4.11927	3.98758	3.92736	5.41064	5.35349	5.4114	5.39971	6.55475	6.5281	6.48187	5.27668	5.29286	5.11659	5.16594	5.28095	5.24047	4.77735	4.94049	5.22314
ENSG00000086205	FOLH1	ensembl_havana	protein_coding	3.01445	2.94166	3.31818	3.50344	3.86863	3.70111	2.22945	2.31462	2.21608	4.06623	4.14057	3.91856	4.37739	3.40781	3.51849	3.58001	2.55646	2.58391	2.62239	3.61773	3.60579	3.86661	1.8171	2.93315	2.48422
ENSG00000086232	EIF2AK1	ensembl_havana	protein_coding	6.27062	6.24986	6.1608	6.05181	6.12249	6.07389	7.38278	7.32564	7.38836	4.9276	4.7994	4.99342	4.76889	5.75516	5.69565	5.62423	7.99472	7.90491	8.05519	7.58156	7.54823	7.50896	8.46659	8.34011	8.3469
ENSG00000086289	EPDR1	ensembl_havana	protein_coding	4.61833	4.57638	4.74312	4.60795	4.8111	4.5186	5.0845	5.08256	5.0944	4.02019	4.03779	4.05109	4.07863	3.38193	3.68643	3.63682	5.48538	5.31531	5.37858	4.91588	4.78499	4.90021	5.61996	5.50331	5.61907
ENSG00000086300	SNX10	ensembl_havana	protein_coding	3.15065	3.16622	3.22431	4.60098	4.51747	4.90864	2.11161	2.51744	1.82906	5.43425	5.29897	5.5362	5.38257	5.54968	5.54058	5.64099	3.10395	3.27578	3.19558	3.65358	3.40648	3.48886	2.84812	3.29572	3.50359
ENSG00000086475	SEPHS1	ensembl_havana	protein_coding	4.00729	4.00843	4.02298	3.72476	3.84469	3.77673	5.47886	5.46629	5.4655	3.58684	3.57001	3.69368	3.1411	3.59965	3.55368	3.65893	5.91851	5.96028	5.95484	4.98081	4.79319	4.76086	6.56266	6.42434	6.2832
ENSG00000086504	MRPL28	ensembl_havana	protein_coding	2.58506	1.86366	2.77244	1.93335	2.00991	1.78285	4.16435	4.36149	4.20899	2.86384	3.09437	2.7671	3.03981	3.59965	3.5993	3.70216	4.43093	4.66483	4.71605	3.40288	3.52934	3.30041	5.70716	5.31279	5.45965
ENSG00000086544	ITPKC	ensembl_havana	protein_coding	0.443701	1.22979	1.6149	2.41877	2.764	2.34315	0.949341	0.97902	1.06722	0.736731	1.36592	1.22553	1.40141	1.02029	1.52441	1.59729	1.17795	1.82207	2.6911	1.59025	1.88426	1.57459	1.8171	1.71075	1.66709
ENSG00000086548	CEACAM6	ensembl_havana	protein_coding	0.263128	0.278695	-0.500579	1.69234	1.37009	1.7331	-0.635622	-0.605942	0.791585	1.61809	1.11975	1.34839	0.882943	-0.0136545	0.237533	0.574207	-1.14398	-2.7015	-0.413233	3.12503	2.95902	2.59296	-2.70647	-1.0966	-0.403302
ENSG00000086570	FAT2	ensembl_havana	protein_coding	1.40063	1.12669	0.721814	3.05053	2.93251	3.21309	0.644486	0.0461344	1.18751	2.32169	1.96028	2.14307	2.14922	1.74378	1.20839	1.59729	2.22525	1.94236	1.51277	1.6624	1.61507	2.66422	1.54146	2.17642	0.97521
ENSG00000086589	RBM22	ensembl_havana	protein_coding	6.64048	6.65836	6.69473	6.00769	6.0193	6.05629	7.57453	7.5167	7.52736	6.94105	6.97252	6.99401	6.9767	6.9199	7.05873	7.01822	7.67939	7.69618	7.70051	6.75709	6.73161	6.79995	7.86813	7.84493	7.85314
ENSG00000086598	TMED2	ensembl_havana	protein_coding	8.98309	9.00139	8.99505	8.58008	8.56564	8.58737	9.68098	9.62682	9.66016	7.20219	7.23216	7.20383	7.19067	7.91229	7.91194	7.92522	9.43376	9.40801	9.48974	7.87518	7.85372	7.76137	9.34983	9.29034	9.32087
ENSG00000086619	ERO1B	ensembl_havana	protein_coding	5.19859	5.19517	5.13363	4.97437	5.06536	5.02691	5.3351	5.29751	5.36064	6.09057	6.20623	6.19618	6.22712	5.40621	5.34689	5.40954	4.23684	3.48833	4.05925	4.09275	4.23053	4.29481	3.95175	3.50826	3.98902
ENSG00000086666	ZFAND6	ensembl_havana	protein_coding	7.59165	7.53482	7.55771	6.82012	6.89729	6.88534	8.28622	8.28758	8.32297	6.77073	6.95382	7.01851	6.9005	6.71362	6.70416	6.76276	8.19215	8.14321	8.17548	7.21849	7.30766	7.28	8.28577	8.24251	8.20032
ENSG00000086696	HSD17B2	ensembl_havana	protein_coding	1.97095	2.43789	2.16239	4.31612	4.21528	4.15288	2.04888	1.34159	2.03551	3.43132	3.46828	3.46839	3.4082	2.94276	2.67049	2.79992	1.79462	2.3429	2.01973	3.31608	2.92958	3.10936	2.33793	1.842	2.13275
ENSG00000086712	TXLNG	ensembl_havana	protein_coding	3.43305	4.10651	4.20601	3.50344	3.49072	3.50754	4.2365	4.29406	4.4803	4.51671	4.60338	4.77534	4.77415	5.06367	4.89974	4.89846	5.2426	5.06006	5.23638	3.77246	3.95172	3.7404	4.93016	5.11934	4.65847
ENSG00000086717	PPEF1	ensembl_havana	protein_coding	3.77409	3.64793	3.7971	4.56561	4.82952	4.61102	2.78584	2.65279	2.84744	5.21332	5.20722	5.18283	5.24145	3.5424	3.86514	3.54482	2.62861	3.18115	3.0462	4.03956	3.36309	3.80488	2.50299	1.96229	2.76662
ENSG00000086758	HUWE1	ensembl_havana	protein_coding	5.94682	5.96239	5.89745	5.47893	5.49649	5.56732	6.48035	6.48606	6.52808	6.34523	6.17226	6.27768	6.21168	6.24239	6.35938	6.29861	6.59973	6.75589	6.55255	5.66899	5.74541	5.78704	6.50542	6.31561	6.34891
ENSG00000086848	ALG9	ensembl_havana	protein_coding	1.48552	0.619732	1.6149	-0.388582	0.0312847	0.655097	1.51122	1.44468	0.791585	1.01237	0.978892	0.778075	1.09975	1.02029	-0.0140059	0.477992	1.91491	1.69082	2.21903	0.697169	0.236557	1.04407	2.65109	2.99086	2.76662
ENSG00000086967	MYBPC2	ensembl_havana	protein_coding	1.00009	0.895366	1.37389	2.56919	2.13365	2.69463	-0.635622	-0.243372	-0.648988	1.443	0.337346	1.40611	0.428377	-1.59862	0.237533	-1.21006	0.0784114	0.10586	0.0721935	0.00529139	0.030106	0.681501	0.10089	1.22533	1.36223
ENSG00000086991	NOX4	ensembl_havana	protein_coding	4.81976	4.66182	4.70887	5.31825	5.31233	5.29038	3.54571	3.45707	3.20187	5.56295	5.49601	5.52647	5.38602	5.23608	5.19545	5.00587	4.14142	4.01275	4.11033	5.32999	5.24555	5.24629	3.3159	3.58522	3.68416
ENSG00000087008	ACOX3	ensembl_havana	protein_coding	3.59464	3.16622	3.27201	3.65917	3.70537	3.56555	4.39623	3.91762	4.18028	2.82865	3.11134	3.00981	2.93088	3.48277	3.42023	3.40791	4.65476	4.66483	4.81173	3.04632	3.48954	3.13467	5.09443	5.25507	4.95425
ENSG00000087053	MTMR2	ensembl_havana	protein_coding	5.89733	5.92831	5.81934	5.11799	5.03393	5.16465	6.68759	6.66218	6.6639	5.56829	5.74742	5.79032	5.74897	6.39412	6.39861	6.31088	7.04089	7.04837	7.09931	5.90662	5.86688	5.80291	6.75501	6.7468	6.82744
ENSG00000087076	HSD17B14	ensembl_havana	protein_coding	2.86403	2.67558	2.98771	3.37858	3.37845	3.40006	2.78584	3.06244	2.81044	2.16123	2.48791	2.00047	2.44167	2.03697	2.51254	2.18987	1.35852	1.54643	1.17173	1.16283	1.28386	1.24338	1.381	1.56636	1.66709
ENSG00000087086	FTL	ensembl_havana	protein_coding	10.0553	10.0663	10.0479	9.89139	9.88936	9.86644	10.0037	10.0782	10.0902	9.00031	9.00339	9.0114	9.0218	9.2659	9.28771	9.25652	11.6126	11.612	11.6582	12.1556	12.1868	12.2124	11.1657	11.1534	11.2154
ENSG00000087087	SRRT	ensembl_havana	protein_coding	3.75712	3.80643	3.52917	3.09089	3.41143	3.1576	5.46091	5.5438	5.74087	4.15414	4.14882	4.09562	4.18524	4.68414	4.75607	4.93968	5.70985	5.55117	5.65286	4.0664	4.11757	4.05074	6.01805	6.14816	6.26061
ENSG00000087088	BAX	ensembl_havana	protein_coding	3.68715	3.24217	3.24836	2.85349	2.31886	2.77057	3.73693	3.82511	4.09055	1.34678	0.978892	1.22553	0.882943	1.32195	1.08553	0.664405	4.34787	4.33193	4.23062	3.29354	3.27218	3.13467	4.72816	4.43738	4.8821
ENSG00000087095	NLK	ensembl_havana	protein_coding	7.83146	7.77535	7.74471	7.16778	7.22517	7.26161	7.76343	7.77096	7.82269	5.02408	4.9005	4.87067	4.93323	4.9227	4.98385	4.9031	6.17494	6.24395	6.25068	5.51674	5.43033	5.36333	5.65548	5.51319	5.62792
ENSG00000087116	ADAMTS2	ensembl_havana	protein_coding	2.58506	2.74684	2.63328	4.54397	4.49457	4.56909	2.11161	1.23056	2.03551	3.08872	3.65349	3.46839	3.4082	1.89781	2.25189	2.33426	2.48051	2.42779	2.39412	3.09927	3.34089	3.27787	2.96596	2.67599	1.66709
ENSG00000087128	TMPRSS11E	ensembl_havana	protein_coding	2.76563	2.56163	2.16239	3.2773	3.32753	2.91144	0.463914	0.83463	0.791585	3.38362	3.58223	3.29592	3.33883	2.62745	2.25189	2.56253	1.91491	2.2527	0.965278	2.84401	2.05759	2.73213	0.10089	1.4059	0.0821249
ENSG00000087152	ATXN7L3	ensembl_havana	protein_coding	0.0566775	0.459267	0.721814	0.768959	0.0312847	-0.39935	1.415	1.23056	1.96992	0.189244	0.337346	-0.806887	0.717884	1.47667	1.3216	1.55075	1.51898	1.54643	2.01973	0.828414	0.721984	-0.540891	2.15152	2.17642	2.40405
ENSG00000087157	PGS1	ensembl_havana	protein_coding	4.43839	4.48555	4.24239	3.82387	3.97173	3.99297	3.81441	3.86283	4.07504	3.85513	3.81761	3.48187	3.66784	3.82765	3.89288	3.91003	3.1537	3.48833	3.37336	2.49468	2.73906	2.97568	4.06172	3.65829	3.93298
ENSG00000087191	PSMC5	ensembl_havana	protein_coding	4.90698	4.85158	4.96974	4.56561	4.56221	4.42769	5.85852	5.86515	5.9594	3.74619	3.59436	3.76159	3.79761	4.55113	4.4423	4.51786	6.87283	6.91505	6.77461	5.27927	5.47687	5.12523	6.77936	6.86726	6.81587
ENSG00000087206	UIMC1	ensembl_havana	protein_coding	6.73236	6.71499	6.62985	6.54306	6.52784	6.48611	6.7055	6.64334	6.6587	6.03763	6.05214	6.13136	6.05611	6.09686	6.15305	6.06399	6.72433	7.01103	6.92483	6.80569	6.80844	6.794	6.91008	6.83216	6.87654
ENSG00000087237	CETP	ensembl_havana	protein_coding	0.604165	0.895366	0.721814	2.28602	2.17264	2.43937	2.66555	2.14129	2.88351	1.443	1.18534	1.71096	1.90231	1.47667	0.80313	1.04628	0.440981	0.46843	0.72427	0.948708	1.45895	1.14716	1.8171	-0.359636	0.0821249
ENSG00000087245	MMP2	ensembl_havana	protein_coding	3.36747	3.73813	3.50941	4.89682	4.59128	4.89739	1.84243	1.5409	2.09825	4.61293	4.52321	4.3224	4.34237	3.31513	3.40746	3.22734	2.31545	2.42779	1.65716	3.99834	3.937	3.56531	3.02146	2.60384	3.34086
ENSG00000087253	LPCAT2	ensembl_havana	protein_coding	4.57056	4.49593	4.24239	4.31612	4.4236	4.5186	4.2365	4.23775	4.02747	5.51947	5.55613	5.54906	5.53302	5.64795	5.76735	5.69013	3.6461	3.63835	3.41459	4.52885	4.30121	4.31709	3.3159	3.42696	3.29714
ENSG00000087258	GNAO1	ensembl_havana	protein_coding	2.54606	2.52155	2.47924	4.201	4.03658	4.2356	1.08059	1.44468	1.40164	2.37145	2.8734	2.87323	2.75031	2.25224	2.38809	2.30651	2.12904	0.757936	1.7884	2.37094	2.35203	2.82834	2.50299	2.7447	2.48422
ENSG00000087263	OGFOD1	ensembl_havana	protein_coding	6.02689	6.0318	6.10264	5.18477	5.29917	5.0372	6.75547	6.59653	6.72232	5.25368	5.28781	5.17455	5.085	6.13028	6.07245	6.07431	7.7599	7.87688	7.89328	6.23411	6.38359	6.24193	7.72712	7.81728	7.66816
ENSG00000087266	SH3BP2	ensembl_havana	protein_coding	2.83197	2.52155	2.70454	3.05053	3.12373	2.91144	3.40251	3.30095	3.43848	2.46608	2.48791	2.42018	2.41496	2.85142	2.92459	3.02089	2.22525	1.38597	2.62239	1.59025	1.45895	1.71545	1.20043	1.56636	1.91863
ENSG00000087269	NOP14	ensembl_havana	protein_coding	3.53615	3.61021	3.76412	3.1871	3.23844	3.33484	4.50539	4.94865	4.72853	3.40767	3.19334	2.95285	3.28082	3.97341	3.93797	3.9554	5.54252	5.47343	5.32553	4.07964	4.53424	4.23755	5.29916	5.37913	5.39889
ENSG00000087274	ADD1	ensembl_havana	protein_coding	5.35905	5.62683	5.4716	5.5312	5.58587	5.62643	5.91237	5.8605	5.77488	6.20133	6.33102	6.31958	6.20194	6.50617	6.5731	6.55296	6.4284	6.27292	6.33362	5.64247	5.66729	5.5769	6.34066	6.51565	6.53451
ENSG00000087299	L2HGDH	ensembl_havana	protein_coding	5.23582	5.19517	5.30964	5.47893	5.47325	5.41788	5.4848	5.33825	5.42324	4.73198	4.89561	4.78625	4.47115	3.71815	3.74849	3.66986	5.35321	5.38065	5.29274	4.80868	4.52442	4.61561	5.25354	5.10634	5.15129
ENSG00000087301	TXNDC16	ensembl_havana	protein_coding	5.04624	4.78543	5.02646	5.0884	5.31233	5.16465	4.60687	4.60351	4.35744	5.26688	5.43664	5.39368	5.33705	5.18087	5.27843	5.24389	5.59749	5.65165	5.44971	5.5216	5.41978	5.14405	5.29916	5.35735	5.17564
ENSG00000087302	RTRAF	ensembl_havana	protein_coding	7.26538	7.15234	7.12959	6.64823	6.65893	6.60325	8.43699	8.39043	8.32297	7.4188	7.55884	7.55506	7.51937	7.67983	7.66748	7.64826	8.84801	8.94101	8.83707	7.4603	7.46345	7.36533	9.04215	8.97799	9.04832
ENSG00000087303	NID2	ensembl_havana	protein_coding	3.2266	3.0583	3.19986	4.201	4.27025	4.12421	3.86991	3.93543	3.80105	4.37755	4.46498	4.29974	4.32095	3.7789	3.808	3.78492	3.46088	2.65606	3.14748	3.07304	3.29545	2.97568	3.48336	3.65829	3.25205
ENSG00000087338	GMCL1	ensembl_havana	protein_coding	5.3249	5.35194	5.30964	5.05309	5.17984	5.17866	5.67856	5.67682	5.71108	4.94413	5.105	5.07576	5.03762	5.42534	5.4809	5.48574	5.61535	5.42263	5.41966	5.23854	5.15303	5.18703	5.43819	5.43218	5.41943
ENSG00000087365	SF3B2	ensembl_havana	protein_coding	7.57964	7.71332	7.70182	6.71592	6.77592	6.70837	8.88878	8.91004	8.9341	7.12452	7.19184	7.12654	7.16584	7.89066	7.94213	7.93204	9.57055	9.56675	9.53192	8.30732	8.26667	8.26682	9.95197	10.0113	9.91434
ENSG00000087448	KLHL42	ensembl_havana	protein_coding	4.48036	4.53671	4.31249	3.89397	3.96063	4.01395	5.28834	5.41643	5.13237	3.56562	3.58223	3.0646	3.02222	4.75642	4.65707	4.74154	4.70568	4.87593	4.54096	3.36013	3.14985	3.13467	4.11371	4.39525	4.12026
ENSG00000087460	GNAS	ensembl_havana	protein_coding	8.25673	8.24255	8.21481	7.58914	7.51889	7.59848	8.39268	8.41603	8.37536	8.06008	8.10738	8.08213	8.03899	8.06647	8.09377	8.06062	8.34453	8.33537	8.39991	7.35402	7.35826	7.40227	8.49627	8.51381	8.41752
ENSG00000087470	DNM1L	ensembl_havana	protein_coding	9.165	9.11853	9.12614	8.32434	8.33211	8.29226	8.85766	8.77189	8.80546	6.10535	6.31096	6.16935	6.33081	6.72653	6.8231	6.68138	7.99813	7.93059	7.92573	6.52523	6.46794	6.53592	7.60074	7.67709	7.64218
ENSG00000087494	PTHLH	ensembl_havana	protein_coding	1.00009	1.4162	0.721814	1.19638	1.22922	1.32647	-1.85801	-1.82833	-1.87138	1.98066	1.99727	1.22553	1.45485	0.452009	-0.0140059	-0.132062	0.730488	0.46843	0.72427	1.16283	1.53912	1.49864	0.10089	1.01888	0.734202
ENSG00000087495	PHACTR3	ensembl_havana	protein_coding	3.59464	3.44862	3.7132	4.93057	4.80491	4.8339	3.06482	2.85349	3.17301	4.15414	4.22097	4.18076	4.20097	3.47055	3.01153	3.43379	2.12904	2.65606	2.6911	3.9559	3.50958	3.86661	3.12642	3.0998	3.61462
ENSG00000087502	ERGIC2	ensembl_havana	protein_coding	2.58506	2.52155	2.63328	2.21476	1.72518	1.7331	2.78584	2.77653	2.9866	2.27016	2.16922	2.20941	2.11643	2.36221	2.03662	2.3882	3.24834	3.18115	2.99276	1.91956	2.55848	2.07054	2.78539	2.93315	1.91863
ENSG00000087586	AURKA	ensembl_havana	protein_coding	6.06532	5.99934	5.90504	5.10327	5.19412	5.28175	7.90298	7.96879	7.88629	3.25699	2.98811	3.16831	3.00441	3.38193	3.10938	3.18225	8.84139	8.90167	8.91813	8.06432	8.13178	8.06191	9.3273	9.34254	9.34456
ENSG00000087589	CASS4	ensembl_havana	protein_coding	8.29471	8.27606	8.29924	7.86408	7.9505	7.89986	8.30647	8.29536	8.25403	2.71762	3.02441	3.29592	3.39459	2.7539	2.77359	2.8774	5.46581	5.5606	5.70363	3.82055	3.89191	3.94024	5.02824	5.24325	5.10132
ENSG00000087842	PIR	ensembl_havana	protein_coding	2.23888	1.92639	1.75576	1.04026	1.22922	0.944604	3.09618	3.02965	3.2579	1.24369	0.337346	1.28827	0.802773	1.08588	1.3216	1.40137	3.714	4.21737	3.77263	1.6624	2.63345	1.24338	3.48336	3.42696	3.05613
ENSG00000087884	AAMDC	ensembl_havana	protein_coding	5.7291	5.70496	5.67157	5.78903	5.70371	5.8086	5.80732	5.90185	5.92952	5.56295	5.60788	5.57131	5.46953	6.06061	5.95672	5.98961	6.24547	6.32364	6.3065	5.45714	5.33809	5.33631	6.22723	6.32686	6.19661
ENSG00000087903	RFX2	ensembl_havana	protein_coding	5.35342	5.5342	5.54138	6.17894	6.09737	6.09127	5.64183	5.72881	5.63377	4.82419	4.74061	4.7365	4.77415	4.60246	4.69959	4.5299	5.04584	4.57463	4.57772	5.00182	4.99855	5.16263	5.49811	5.31279	5.15129
ENSG00000088002	SULT2B1	ensembl_havana	protein_coding	1.84809	1.65721	1.82135	3.47322	3.71861	3.49267	1.60142	0.97902	1.06722	1.443	1.42141	1.75605	2.49367	1.02029	-0.31886	0.477992	1.79462	1.38597	1.65716	1.51431	1.53912	1.71545	2.04842	1.71075	2.02966
ENSG00000088035	ALG6	ensembl_havana	protein_coding	5.44105	5.25139	5.39289	4.97976	4.90672	4.92535	6.33346	6.34659	6.27328	5.2269	5.22292	5.026	5.07223	5.52624	5.45321	5.48883	6.83521	6.85117	6.90689	5.69071	5.75383	5.57227	6.94996	6.784	6.90595
ENSG00000088053	GP6	ensembl_havana	protein_coding	5.10107	5.07571	5.09437	3.98244	3.94945	4.14338	4.71184	4.53507	4.58258	0.736731	0.822773	0.125998	0.717884	-0.94654	-1.2364	-1.57263	0.730488	1.54643	1.90869	0.392315	-0.210902	-0.251384	0.752966	1.22533	0.97521
ENSG00000088179	PTPN4	ensembl_havana	protein_coding	6.00549	5.75335	5.97515	6.21362	6.18342	6.28715	5.41811	5.51448	5.39853	6.47891	6.37561	6.47936	6.36087	6.7406	6.61118	6.60514	5.86725	5.77018	6.00293	6.25759	6.20465	6.29621	5.64668	5.64486	5.54623
ENSG00000088205	DDX18	ensembl_havana	protein_coding	5.59703	5.67787	5.63099	4.75333	4.71531	4.90302	6.89353	6.86631	6.84858	5.05486	5.00864	4.94557	4.95658	5.39977	5.27492	5.28357	7.51065	7.55942	7.67952	5.82645	5.98251	5.924	7.34202	7.26826	7.25062
ENSG00000088247	KHSRP	ensembl_havana	protein_coding	3.68715	3.61021	3.82934	2.62522	2.41956	2.3096	4.84704	5.18289	5.05541	2.16123	1.57613	1.15995	1.09975	1.37539	1.61604	2.21992	5.78281	5.72896	5.65286	4.39761	4.24256	4.30599	6.01121	6.32686	6.17262
ENSG00000088280	ASAP3	ensembl_havana	protein_coding	2.1376	2.20469	2.00192	4.3745	4.36589	4.19023	1.51122	2.20141	1.96992	3.20305	3.28595	2.91359	3.38085	2.53654	2.6049	2.5858	2.62861	1.54643	2.47429	2.49468	2.8054	2.21992	1.8171	2.67599	2.70103
ENSG00000088298	EDEM2	ensembl_havana	protein_coding	5.7507	5.65489	5.81533	5.12287	5.02863	4.96361	6.59457	6.61323	6.55628	4.27671	4.14882	3.9673	4.20097	6.03801	6.01679	5.94307	6.55414	6.3939	6.28998	5.06307	5.01966	4.8779	6.16698	6.14816	6.22605
ENSG00000088305	DNMT3B	ensembl_havana	protein_coding	4.69163	4.58612	4.86477	4.56561	4.46346	4.42769	5.47886	5.46629	5.36702	2.96454	2.93189	3.0283	3.00441	4.04111	3.94682	3.74413	3.46088	2.79036	3.56862	2.13774	2.51949	2.8891	3.12642	3.62222	3.50359
ENSG00000088325	TPX2	ensembl_havana	protein_coding	6.45295	6.30402	6.35602	5.98913	5.74957	5.87606	7.99321	7.96446	7.99022	4.85075	4.78889	4.90611	4.78983	4.85377	4.85812	4.82213	8.15904	8.18496	8.19631	7.4603	7.45185	7.36533	8.49627	8.58464	8.6174
ENSG00000088356	PDRG1	ensembl_havana	protein_coding	4.86006	4.70719	4.9107	4.0351	4.09864	4.20855	5.4729	5.44157	5.4655	5.54137	5.52796	5.47683	5.44663	4.54531	4.56809	4.73635	6.41826	6.41485	6.35495	4.76838	4.93329	5.05406	6.53909	6.59688	6.58538
ENSG00000088367	EPB41L1	ensembl_havana	protein_coding	3.17642	3.29067	2.95885	4.64907	4.50224	4.46626	2.66555	2.51744	2.52094	3.64868	3.55768	3.62242	3.5983	2.77394	2.36186	2.8774	2.82565	2.50796	1.65716	3.38167	3.12408	3.63791	2.50299	2.87302	3.29714
ENSG00000088386	SLC15A1	ensembl_havana	protein_coding	3.25106	3.19198	3.12391	4.57986	4.40735	4.44324	2.28494	1.87211	2.27158	3.40767	3.48139	3.57288	3.72334	3.21608	2.92459	3.18225	2.69732	2.15649	2.01973	2.81265	3.38495	3.42874	3.12642	2.52789	2.63232
ENSG00000088387	DOCK9	ensembl_havana	protein_coding	3.29875	3.21729	3.24836	4.16364	4.28812	4.20855	2.04888	2.96174	2.84744	4.06623	4.03779	4.01445	4.07863	3.42058	3.25901	3.35472	4.50946	4.53691	4.73244	4.26485	4.36859	4.26073	4.62445	4.70214	4.60569
ENSG00000088448	ANKRD10	ensembl_havana	protein_coding	7.65143	7.64735	7.60387	6.35081	6.37532	6.381	7.98381	8.08505	8.05689	6.12724	6.13332	6.1589	6.14211	6.65134	6.68048	6.68812	7.46212	7.54762	7.4435	6.14563	6.17359	6.30181	6.61321	6.66495	6.50118
ENSG00000088451	TGDS	ensembl_havana	protein_coding	5.28402	5.32309	5.46649	5.09337	5.07568	5.22439	6.26266	6.18476	6.23889	4.0357	3.9927	3.90861	3.82831	4.95816	4.98385	4.89381	6.80827	6.82011	6.97047	5.48725	5.44601	5.43129	6.98528	6.95325	6.67351
ENSG00000088538	DOCK3	ensembl_havana	protein_coding	6.42367	6.40935	6.38884	7.43111	7.42613	7.41443	5.38675	5.2697	5.59078	7.20734	7.18083	7.26847	7.27387	6.67684	6.67116	6.62212	5.88944	5.83378	5.69529	6.90755	6.8165	6.90481	5.98353	5.92946	5.95073
ENSG00000088543	C3orf18	ensembl_havana	protein_coding	0.263128	0.895366	0.721814	1.12043	0.898018	1.51492	1.08059	1.11026	0.791585	0.395694	-0.399619	0.687877	-0.239047	0.87943	1.2661	0.977563	1.35852	1.54643	1.7884	0.828414	0.973522	0.812746	2.33793	2.67599	2.63232
ENSG00000088726	TMEM40	ensembl_havana	protein_coding	7.96772	7.97311	7.95475	7.794	7.79596	7.82465	6.96959	6.96066	7.01635	2.32169	2.96961	2.42018	2.68472	2.7539	2.64896	2.56253	4.30448	4.57463	4.36287	3.17522	3.01617	2.21992	3.07489	2.87302	3.54156
ENSG00000088727	KIF9	ensembl_havana	protein_coding	2.98559	2.63859	3.14968	3.47322	3.20121	3.38403	3.21523	3.35489	3.20187	2.86384	2.61235	2.91359	3.09134	2.96035	2.81285	2.79992	2.88577	3.13139	1.90869	2.41338	2.35203	2.39771	2.78539	3.50826	3.00269
ENSG00000088756	ARHGAP28	ensembl_havana	protein_coding	4.49066	4.29662	4.53407	5.30544	5.33828	5.24672	2.93206	3.12586	3.38915	5.66622	5.56847	5.75466	5.71925	5.26114	5.28542	5.34623	3.4208	3.13139	3.33093	4.75193	5.03357	4.97918	4.11371	4.43738	3.78256
ENSG00000088808	PPP1R13B	ensembl_havana	protein_coding	4.65545	4.84348	4.92569	5.71026	5.73986	5.71239	5.00411	4.71082	4.74823	4.85075	4.94379	4.84482	4.83084	4.07381	4.0975	3.9554	5.29896	5.39126	5.02639	5.22073	5.03357	5.12523	6.09767	5.92946	6.09175
ENSG00000088812	ATRN	ensembl_havana	protein_coding	5.34776	5.08261	5.23939	5.78596	5.72354	5.6601	5.01235	5.05838	4.66778	5.63091	5.51526	5.52321	5.3963	5.24328	5.34019	5.35641	5.45593	5.40179	5.50801	5.34103	5.46152	5.29761	5.37568	5.42172	5.17564
ENSG00000088826	SMOX	ensembl_havana	protein_coding	5.16037	5.23908	5.06759	5.17072	5.19885	5.06763	4.63917	4.82032	4.77728	3.14702	3.44168	3.49523	3.42168	3.27351	3.39458	3.38156	4.80244	4.41745	4.59576	4.84013	4.88809	4.65113	5.58355	5.68912	5.72185
ENSG00000088833	NSFL1C	ensembl_havana	protein_coding	5.88957	6.08777	5.96793	6.08964	5.95645	6.02562	6.77498	6.83819	6.76886	5.72482	5.91387	5.88976	5.7989	6.72009	6.75544	6.70814	7.70046	7.6283	7.6453	6.57515	6.66617	6.58725	7.86054	7.96319	7.90504
ENSG00000088854	C20orf194	ensembl_havana	protein_coding	5.38138	5.5542	5.44584	5.91801	5.92253	5.86166	5.51413	5.42905	5.53518	5.99064	6.07395	6.06348	6.07969	5.77518	5.70351	5.71145	5.35321	5.34835	5.21321	4.89357	4.80945	4.83222	5.08144	5.15764	5.17564
ENSG00000088876	ZNF343	ensembl_havana	protein_coding	2.50598	2.84754	2.30678	2.89966	2.88634	2.86599	1.20088	1.23056	1.67294	1.61809	2.13643	1.66442	1.97727	2.3355	2.46404	1.8868	1.91491	1.2054	1.3523	2.37094	2.43819	2.47901	1.20043	1.56636	0.0821249
ENSG00000088881	EBF4	ensembl_havana	protein_coding	2.73128	3.0583	2.77244	3.72476	3.89219	3.56555	1.31191	0.97902	0.63112	3.54409	3.55768	3.87834	3.65648	2.16388	2.48849	2.98633	2.88577	2.15649	2.21903	3.36013	3.50958	3.30041	2.15152	2.93315	2.02966
ENSG00000088882	CPXM1	ensembl_havana	protein_coding	1.00009	1.326	0.416959	-1.76709	-0.886253	-4.09979	3.03276	2.81552	2.52094	2.86384	3.20919	3.04656	2.94961	3.7789	3.7178	3.90078	-2.72894	0.10586	-1.1502	-0.887793	-2.08537	-0.251384	-2.70647	-1.0966	0.444695
ENSG00000088888	MAVS	ensembl_havana	protein_coding	7.04711	6.92159	6.84618	6.225	6.19767	6.11088	6.96959	6.95412	7.04649	3.94002	3.74334	4.18076	4.01779	5.00977	5.00094	5.01018	6.83521	6.81223	6.85543	5.68639	5.72841	5.67073	6.79139	6.92021	6.9873
ENSG00000088926	F11	ensembl_havana	protein_coding	0.604165	0.764122	1.08438	2.25083	2.57318	1.87749	0.804951	1.44468	0.935975	2.79258	3.07719	2.83171	2.77152	0.452009	0.879079	1.1746	0.971496	1.38597	1.17173	1.43413	2.16256	1.71545	1.381	1.842	0.734202
ENSG00000088930	XRN2	ensembl_havana	protein_coding	6.39378	6.43385	6.44714	5.95401	5.95924	5.9405	7.32272	7.34908	7.33401	6.63728	6.69841	6.69151	6.68402	7.417	7.33809	7.41564	7.72124	7.71741	7.67952	6.03447	6.19849	6.09493	7.64116	7.63245	7.58879
ENSG00000088970	KIZ	ensembl_havana	protein_coding	5.68042	5.70496	5.52179	5.76429	5.71366	5.84419	5.14574	5.14512	5.0315	5.19961	5.25382	5.22353	5.13497	5.31684	5.37995	5.38654	5.43596	5.39126	5.29274	5.51187	5.73693	5.65332	5.50785	5.2668	5.47934
ENSG00000088986	DYNLL1	ensembl_havana	protein_coding	3.0977	2.94166	2.89935	3.87098	3.45952	3.57969	2.8608	2.89048	3.2579	2.32169	2.40774	1.9625	2.3317	2.90691	3.01153	3.16691	4.78676	4.90584	4.81173	3.40288	3.52934	3.75679	4.72816	4.37372	4.64109
ENSG00000088992	TESC	ensembl_havana	protein_coding	4.87587	4.84348	5.11413	4.77826	4.90672	4.74256	5.35468	5.44779	5.56325	1.69826	1.52638	1.09123	1.82324	1.78385	1.2661	1.04628	5.65907	5.66919	5.36813	4.53847	4.39036	4.3281	5.42796	5.74889	5.50839
ENSG00000089009	RPL6	ensembl_havana	protein_coding	1.7825	1.4162	1.37389	2.65245	2.71201	2.61446	1.20088	1.34159	1.06722	1.69826	1.36592	1.75605	1.22808	0.803481	0.80313	1.1746	1.17795	0.998944	1.90869	0.392315	1.61507	1.14716	0.752966	1.71075	1.79833
ENSG00000089012	SIRPG	ensembl_havana	protein_coding	1.00009	1.58126	0.721814	2.85349	2.63032	2.93363	-0.635622	0.0461344	0.244097	1.34678	1.67077	1.15995	1.90231	-1.59862	-1.2364	-2.05806	0.0784114	0.46843	-1.1502	1.43413	1.08455	1.71545	-1.1215	0.777867	-0.403302
ENSG00000089022	MAPKAPK5	ensembl_havana	protein_coding	4.09095	3.70272	4.07769	4.64907	4.6615	4.56909	4.38357	4.3876	4.33156	4.19616	4.38349	4.54425	4.41832	4.75642	4.60211	4.43058	5.01925	4.78232	4.59576	4.05304	3.74752	3.94024	4.94459	4.61306	4.51317
ENSG00000089041	P2RX7	ensembl_havana	protein_coding	4.2571	4.34335	3.93683	4.54397	4.57682	4.67829	3.29849	3.30095	3.36384	3.70797	3.73241	3.8885	3.80792	4.37866	4.26963	4.53589	4.01252	4.33193	3.8942	3.68856	3.17516	2.76492	3.12642	3.69347	3.42452
ENSG00000089048	ESF1	ensembl_havana	protein_coding	5.31913	5.34047	5.21519	5.1082	5.15571	5.12662	5.70931	5.81311	5.98037	5.58947	5.48953	5.42891	5.41327	6.04008	5.98062	6.04523	6.3874	6.54406	6.49125	5.6646	5.63573	5.64454	6.25643	6.42957	6.36488
ENSG00000089050	RBBP9	ensembl_havana	protein_coding	2.86403	2.94166	2.73889	2.25083	2.17264	2.24006	2.82381	3.32817	3.46252	2.21672	3.00637	2.74491	2.87316	4.13706	3.99882	4.01662	3.53784	3.13139	3.14748	1.85944	1.82152	1.64674	3.02146	3.04636	2.88948
ENSG00000089053	ANAPC5	ensembl_havana	protein_coding	8.00415	8.0367	8.01117	7.34195	7.38935	7.37138	9.0606	9.04588	8.98427	7.45963	7.34678	7.37799	7.40354	8.21677	8.2187	8.26769	9.91649	9.95381	9.92149	8.43317	8.42143	8.422	10.0685	10.1135	10.1329
ENSG00000089057	SLC23A2	ensembl_havana	protein_coding	3.96357	3.96426	4.26613	3.84762	4.06794	4.01395	4.39623	4.47545	4.60435	4.2897	4.15701	4.10437	4.34237	4.65742	4.73578	4.6396	3.10395	3.22924	3.14748	2.32722	2.30695	2.39771	3.89345	3.62222	3.34086
ENSG00000089060	SLC8B1	ensembl_havana	protein_coding	2.42233	2.39417	2.86866	4.16364	4.00452	3.91702	1.68631	2.69523	2.27158	3.14702	2.23265	2.50187	2.616	2.83243	2.97738	3.00372	2.22525	2.91321	2.30923	3.0191	2.73906	2.79698	3.17618	2.87302	2.76662
ENSG00000089091	DZANK1	ensembl_havana	protein_coding	3.55591	3.42709	3.7132	4.72796	4.56221	4.77365	3.27127	3.64199	2.95305	4.80622	4.48465	4.61326	4.57134	3.53067	3.87445	3.85363	3.68045	3.7079	3.77263	3.98433	4.09122	4.07709	3.66857	3.3408	3.71771
ENSG00000089094	KDM2B	ensembl_havana	protein_coding	4.11779	4.59581	4.52425	5.83431	5.70371	5.72198	4.76159	4.68999	4.78683	4.76027	4.69631	4.71952	4.74227	3.99063	4.07346	4.14749	5.05896	5.00586	5.3363	4.56695	4.19385	4.28354	5.1944	5.09322	5.31369
ENSG00000089101	CFAP61	ensembl_havana	protein_coding	4.75284	4.89144	4.7261	5.6907	5.58226	5.63323	3.40251	3.52922	3.53234	5.48033	5.49601	5.54906	5.48887	4.95816	5.03039	5.03997	3.81022	3.44825	3.60469	5.25614	5.17202	5.04741	4.37035	4.11285	4.45468
ENSG00000089123	TASP1	ensembl_havana	protein_coding	6.19071	6.19358	6.20448	6.12165	6.30467	6.24562	6.20628	6.2609	6.33319	6.69215	6.61756	6.63379	6.61233	6.89152	6.8255	6.87563	6.51661	6.5393	6.44226	6.35061	6.16729	6.25352	6.44074	6.26972	6.2832
ENSG00000089127	OAS1	ensembl_havana	protein_coding	0.748555	1.4162	2.11086	1.40283	1.87456	1.32647	-1.85801	-0.243372	-0.648988	2.10351	1.88331	1.66442	2.11643	4.34557	4.25545	4.50571	-1.14398	-2.7015	-0.413233	0.697169	1.18765	1.24338	-2.70647	-0.359636	-1.14027
ENSG00000089154	GCN1	ensembl_havana	protein_coding	3.84005	3.64793	3.78071	4.30758	4.03658	4.05503	4.30522	4.3876	4.19471	3.90666	3.64186	3.56023	3.74495	3.27351	2.8883	2.95093	5.36381	5.07329	5.3363	4.31048	3.86105	3.96866	4.94459	5.24325	5.35692
ENSG00000089157	RPLP0	ensembl_havana	protein_coding	9.67464	9.59233	9.64535	8.8708	8.8339	8.86184	10.6181	10.6055	10.6464	10.7097	10.729	10.7018	10.7242	11.0375	11.0438	11.0232	11.9983	12.0079	11.9946	10.4575	10.468	10.4518	12.2989	12.2748	12.2916
ENSG00000089159	PXN	ensembl_havana	protein_coding	2.83197	2.63859	2.77244	3.56203	3.39503	3.4471	4.31857	4.3349	4.12109	3.81972	3.75419	3.73931	3.53768	4.46747	4.51552	4.5537	5.00577	4.62942	4.54096	3.24737	3.20003	2.91854	5.15772	5.28998	5.15129
ENSG00000089163	SIRT4	ensembl_havana	protein_coding	1.7825	2.34908	1.28369	3.00901	3.31014	2.79503	1.31191	1.23056	0.935975	1.13266	1.3082	1.61632	1.2882	-0.158044	-0.705884	0.477992	2.31545	2.85309	3.09773	2.18749	0.721984	1.33358	3.22427	3.29572	2.48422
ENSG00000089169	RPH3A	ensembl_havana	protein_coding	4.79503	4.85158	4.99127	6.06199	6.10495	6.05376	4.00823	4.16413	3.92736	5.23364	5.36768	5.27478	5.38602	5.16198	5.17299	5.15723	3.84091	3.7079	3.86475	5.19664	5.26925	5.24047	4.28222	4.2373	4.60569
ENSG00000089177	KIF16B	ensembl_havana	protein_coding	4.71818	4.96052	4.7261	4.89112	5.04973	4.93088	4.34493	4.26618	4.44452	5.56295	5.59285	5.56499	5.53922	5.1467	5.22485	5.03997	4.58394	4.49818	4.82708	4.67554	4.57284	4.36065	4.08795	4.08662	4.43464
ENSG00000089199	CHGB	ensembl_havana	protein_coding	0.748555	0.0722439	0.853058	1.74387	1.96619	0.944604	-0.635622	-0.605942	-1.13441	1.77421	0.978892	1.66442	1.60423	1.26645	0.879079	1.4529	0.0784114	1.69082	1.17173	1.43413	1.08455	0.537111	-1.1215	1.4059	0.444695
ENSG00000089220	PEBP1	ensembl_havana	protein_coding	4.45953	4.45395	4.60096	3.50344	3.63731	3.47764	6.22768	6.30951	6.22138	5.94618	6.07178	6.03632	6.00553	6.65944	6.65909	6.61224	7.18843	7.23955	7.31333	5.31887	5.19075	5.20506	7.52356	7.51196	7.64437
ENSG00000089225	TBX5	ensembl_havana	protein_coding	2.08416	1.86366	2.26023	3.73753	3.71861	3.68811	1.91458	1.71599	2.15837	3.45459	3.60638	3.58543	3.39459	2.7937	2.55946	2.81968	2.02594	1.2054	1.17173	2.32722	3.01617	3.13467	2.24773	1.96229	2.22897
ENSG00000089234	BRAP	ensembl_havana	protein_coding	4.15714	4.50623	4.67379	4.87387	5.02331	5.00612	4.51703	4.59233	4.83368	4.46035	4.49762	4.47851	4.55307	4.11366	4.0572	4.09169	4.97842	4.61139	4.88689	4.47978	4.52442	4.81666	4.72816	4.91089	4.7094
ENSG00000089248	ERP29	ensembl_havana	protein_coding	6.56691	6.53294	6.56909	5.8782	5.83104	5.68648	7.70104	7.84232	7.79573	5.13626	5.30267	5.2709	5.1102	6.30913	6.32584	6.34196	9.11223	9.11509	9.1379	7.56401	7.48891	7.58896	9.1758	9.13822	9.12769
ENSG00000089250	NOS1	ensembl_havana	protein_coding	3.47518	3.57148	3.38478	5.71026	5.61801	5.43743	3.32521	3.57539	3.48617	4.79714	4.59134	5.00748	4.65363	3.34222	3.42023	3.4842	3.33715	3.22924	3.56862	4.21774	4.20618	4.28354	3.80133	3.72783	3.87468
ENSG00000089280	FUS	ensembl_havana	protein_coding	2.33352	2.48033	2.55832	3.07085	2.54373	2.79503	3.09618	3.35489	3.72357	2.93175	2.65927	2.39189	2.54385	2.69206	2.67049	2.41443	3.95756	3.8063	3.49366	2.71424	2.92958	2.91854	3.52235	3.65829	3.87468
ENSG00000089289	IGBP1	ensembl_havana	protein_coding	6.66799	6.49204	6.54503	6.22045	6.17624	6.20056	7.03579	6.965	7.10303	6.66498	6.67149	6.60789	6.65577	7.12882	7.09402	7.11537	7.9479	7.80531	7.93284	6.85848	6.78807	6.85999	8.21314	8.12337	8.15052
ENSG00000089327	FXYD5	ensembl_havana	protein_coding	8.21926	8.18599	8.19484	7.81147	7.82685	7.80296	9.30333	9.32838	9.33217	8.10305	8.10049	8.1481	8.10002	8.45763	8.48906	8.43999	7.27246	7.07494	7.17323	4.91588	5.08789	5.07382	7.37701	7.27699	7.27899
ENSG00000089335	ZNF302	ensembl_havana	protein_coding	4.11779	4.1727	4.3463	3.47322	3.27474	3.30109	4.44577	4.28019	4.38286	3.85513	3.89806	3.9673	4.08712	4.24866	4.14442	4.3915	3.81022	3.86836	4.00631	2.81265	2.89952	3.05737	3.92289	3.91835	4.16959
ENSG00000089351	GRAMD1A	ensembl_havana	protein_coding	0.8798	-0.168764	0.721814	1.97707	1.61625	1.7331	0.949341	0.493593	1.40164	2.93175	3.11134	3.23353	3.03981	2.87015	2.69171	2.95093	0.0784114	1.2054	0.434764	0.948708	1.28386	1.14716	2.04842	1.96229	2.40405
ENSG00000089472	HEPH	ensembl_havana	protein_coding	1.64164	1.86366	2.26023	2.8058	2.63032	2.64168	1.20088	1.71599	1.29854	2.67863	2.20128	2.55386	2.87316	2.03697	2.00307	2.6087	0.730488	0.998944	1.3523	1.51431	1.08455	1.33358	1.8171	1.56636	1.5227
ENSG00000089486	CDIP1	ensembl_havana	protein_coding	5.37026	5.32309	5.4143	4.78442	4.79244	4.81609	6.02667	5.91538	6.06918	3.80169	3.40085	3.80514	3.56223	4.03282	3.87445	4.15529	4.34787	4.41745	4.55946	3.27064	3.17516	3.03065	5.18228	5.23132	4.86723
ENSG00000089597	GANAB	ensembl_havana	protein_coding	6.75391	6.78013	6.64351	5.52016	5.60738	5.55305	7.40173	7.36724	7.35182	4.36532	4.37648	4.4919	4.57134	5.86666	5.98921	5.83554	7.7599	7.64834	7.65393	5.92507	5.92772	5.95984	7.67832	7.62107	7.72701
ENSG00000089639	GMIP	ensembl_havana	protein_coding	0.0566775	-0.168764	0.236387	0.865175	1.72518	1.25776	0.257463	0.0461344	0.63112	1.443	1.57613	1.75605	1.69586	0.803481	1.20839	1.29244	0.0784114	-1.11653	-2.73516	0.948708	0.030106	-0.251384	0.10089	0.777867	0.734202
ENSG00000089682	RBM41	ensembl_havana	protein_coding	5.70718	5.80435	5.67157	5.05818	5.02863	5.0372	6.38198	6.38598	6.27328	5.28647	5.1672	5.1787	5.13906	5.78014	5.80435	5.82825	6.10078	5.90213	6.00293	5.06972	5.04734	5.12523	5.73233	5.63585	5.52744
ENSG00000089685	BIRC5	ensembl_havana	protein_coding	5.93555	6.03536	5.96793	4.87965	5.04448	4.98502	8.41384	8.41047	8.45318	2.67863	2.46167	2.72237	2.75031	3.63295	3.66514	3.3682	9.09163	9.08273	9.15548	8.05514	7.99722	7.95496	9.6067	9.58669	9.61712
ENSG00000089693	MLF2	ensembl_havana	protein_coding	3.17642	3.0583	3.17499	2.98779	3.29255	3.11938	4.97065	4.85817	4.64695	4.62323	4.83048	4.69658	4.78983	5.0013	5.02204	5.24754	4.11655	4.26429	4.03302	3.75606	3.95172	3.72381	4.32696	4.41647	4.47444
ENSG00000089737	DDX24	ensembl_havana	protein_coding	6.72147	6.82198	6.68815	6.2586	6.23038	6.34004	7.81028	7.79311	7.7378	6.33586	6.41715	6.33823	6.43421	6.27439	6.30878	6.32651	8.56625	8.57753	8.55888	6.97993	6.84241	6.87509	8.73181	8.80678	8.78702
ENSG00000089775	ZBTB25	ensembl_havana	protein_coding	5.50852	5.49334	5.39289	5.04284	5.14104	5.0826	6.19908	6.21424	6.30687	5.23364	5.40602	5.41492	5.35121	5.60665	5.70612	5.6186	7.49385	7.40048	7.40822	6.00356	5.98966	6.05902	7.40858	7.36146	7.4359
ENSG00000089818	NECAP1	ensembl_havana	protein_coding	2.23888	2.43789	2.11086	1.52569	1.82646	1.39206	1.60142	2.01297	0.935975	2.04339	2.10288	2.14307	2.2734	1.26645	1.93353	1.59729	1.79462	1.2054	1.90869	1.25905	1.61507	1.33358	0.993975	1.842	0.734202
ENSG00000089847	ANKRD24	ensembl_havana	protein_coding	0.443701	0.278695	0.577424	2.85349	2.95505	3.35142	0.257463	-0.605942	0.00308903	1.61809	0.0858074	1.01908	0.428377	1.14862	0.237533	0.905413	0.971496	0.46843	0.434764	0.552779	0.973522	1.57459	0.752966	0.48836	1.18166
ENSG00000089876	DHX32	ensembl_havana	protein_coding	5.37583	5.46192	5.38206	5.05309	5.04973	4.99561	5.97277	5.90637	5.99693	5.30579	5.36415	5.39368	5.29371	5.71686	5.71909	5.71409	7.3086	7.24541	7.26061	6.26919	6.14184	6.19457	7.09282	7.13702	7.02464
ENSG00000089902	RCOR1	ensembl_havana	protein_coding	5.43038	5.32891	5.50692	5.97572	5.93959	5.95955	5.91677	5.81311	5.86784	5.27997	5.17932	5.44621	5.36523	5.03904	4.94019	4.89846	5.85977	5.75383	6.08182	5.41076	5.33248	5.50593	5.81317	5.67158	5.61016
ENSG00000089916	GPATCH2L	ensembl_havana	protein_coding	7.60594	7.57943	7.7105	6.96151	6.90455	6.97502	7.34737	7.51226	7.60233	6.4002	6.29804	6.34378	6.40905	6.63363	6.60281	6.56911	7.2121	7.13928	7.14289	6.06474	5.93515	6.19758	6.9064	6.90152	6.92403
ENSG00000090006	LTBP4	ensembl_havana	protein_coding	0.0566775	0.0722439	-0.500579	2.06073	1.55853	2.24006	-0.273052	0.674166	-1.13441	0.189244	0.822773	0.488568	0.197052	1.26645	0.879079	0.905413	0.0784114	-0.379567	-0.413233	1.05974	0.721984	1.14716	1.93739	1.71075	1.5227
ENSG00000090013	BLVRB	ensembl_havana	protein_coding	5.10107	4.97543	4.90314	4.82087	4.77987	4.74883	6.97171	6.90072	6.92628	3.38362	3.07719	3.26506	3.22038	4.11366	3.94682	3.84401	9.89334	9.83936	9.87563	9.05577	8.99833	9.01263	10.4835	10.4807	10.457
ENSG00000090020	SLC9A1	ensembl_havana	protein_coding	4.07734	3.90319	4.0506	4.24637	4.16782	4.08509	5.34166	5.23416	5.33482	2.75559	2.40774	2.57917	2.35999	2.60526	2.81285	2.91463	2.55646	3.02643	2.93726	2.60863	2.77261	2.35527	2.96596	2.27263	2.31916
ENSG00000090054	SPTLC1	ensembl_havana	protein_coding	7.47712	7.47575	7.51251	6.75411	6.84695	6.77288	8.07124	8.13022	8.00667	5.92135	6.16008	6.08793	6.07544	6.92998	6.85518	6.83857	8.79413	8.71266	8.73905	7.45904	7.28894	7.53533	8.68209	8.69944	8.71823
ENSG00000090060	PAPOLA	ensembl_havana	protein_coding	6.82893	6.71943	6.75261	6.22726	6.28478	6.2434	7.37	7.36231	7.35824	6.57759	6.52401	6.47599	6.56907	6.82585	6.87387	6.89904	7.61868	7.57113	7.61024	6.84692	6.81046	6.82154	7.50177	7.47705	7.46336
ENSG00000090061	CCNK	ensembl_havana	protein_coding	3.79087	3.75551	3.73038	3.88252	3.99367	3.75196	5.02055	5.00033	5.04748	4.76957	4.80983	4.63153	4.82069	5.00977	5.07951	5.07739	5.37434	5.16269	5.29274	4.34377	4.44341	4.39247	5.20642	5.06663	5.32462
ENSG00000090238	YPEL3	ensembl_havana	protein_coding	0.443701	-0.820841	0.721814	-1.28167	0.467384	0.423772	0.644486	-0.243372	0.00308903	1.5332	1.18534	1.34839	1.45485	0.723311	-0.0140059	0.574207	0.0784114	-0.379567	0.72427	0.392315	0.721984	-0.0103763	-1.1215	-1.0966	0.734202
ENSG00000090263	MRPS33	ensembl_havana	protein_coding	5.10778	4.92255	5.04717	4.47703	4.3232	4.33066	6.10969	6.04818	6.12297	4.74147	4.89561	5.05786	4.95658	5.61778	5.49303	5.41929	7.12748	7.05506	7.15206	4.78463	4.96266	4.96514	7.05009	7.08827	6.99758
ENSG00000090266	NDUFB2	ensembl_havana	protein_coding	5.16681	4.98283	4.88792	4.28167	4.20592	4.18098	6.19546	6.19588	6.24236	4.0357	4.09009	4.1217	4.13701	5.08388	5.16922	5.26567	6.99386	7.05506	7.04456	4.49961	4.24256	4.3281	6.42539	6.38183	6.46706
ENSG00000090273	NUDC	ensembl_havana	protein_coding	4.43839	4.30844	4.21824	4.39076	4.43968	4.4964	5.0368	5.04203	5.17665	3.94002	3.83815	3.98635	3.90711	4.64115	4.71521	4.55959	6.07519	6.2614	5.99616	4.74364	4.61044	4.64233	6.12326	6.18571	6.29436
ENSG00000090316	MAEA	ensembl_havana	protein_coding	3.12442	1.86366	2.55832	2.38671	2.05235	2.408	3.79543	3.74657	4.1059	2.46608	2.3517	2.42018	2.18128	3.09387	2.99456	3.27106	4.52844	4.14399	3.804	3.09927	3.14985	3.00343	4.55092	4.55684	4.65847
ENSG00000090339	ICAM1	ensembl_havana	protein_coding	2.08416	2.48033	1.82135	3.11065	3.12373	3.31806	1.68631	1.6311	1.90121	1.34678	2.10288	1.4616	1.82324	2.94276	3.12506	3.02089	0.971496	0.757936	1.3523	0.948708	0.417129	1.49864	1.381	1.96229	1.5227
ENSG00000090372	STRN4	ensembl_havana	protein_coding	1.84809	1.01566	1.28369	2.25083	2.63032	2.43937	1.31191	1.79616	1.58805	1.13266	0.448377	0.943134	0.958892	2.00342	2.06941	1.92379	1.51898	1.69082	0.965278	1.16283	0.236557	1.04407	1.381	0.777867	1.18166
ENSG00000090376	IRAK3	ensembl_havana	protein_coding	5.58265	5.54423	5.67157	5.15177	5.26349	5.17401	5.80732	5.70305	5.84515	7.42028	7.51805	7.50723	7.47075	6.36964	6.43995	6.37907	4.75487	4.61139	4.73244	4.47978	4.42242	4.51319	4.65986	4.55684	4.56939
ENSG00000090382	LYZ	ensembl_havana	protein_coding	5.38138	5.36333	5.65817	5.98378	5.88193	5.76594	5.83547	5.95957	5.82675	4.11086	4.26714	4.30733	4.12882	4.95378	4.8628	5.02302	5.43596	5.45332	5.38896	6.47603	6.52565	6.51198	4.25932	4.0599	4.39371
ENSG00000090402	SI	ensembl_havana	protein_coding	3.0977	3.59097	3.81331	3.53303	3.78303	3.5937	0.644486	0.83463	1.18751	3.56562	3.6183	3.57288	3.36698	4.02448	3.89288	3.85363	2.82565	1.38597	2.12282	4.07964	4.11757	3.86661	2.50299	1.71075	1.18166
ENSG00000090470	PDCD7	ensembl_havana	protein_coding	3.93367	3.64793	4.06421	3.7875	3.86863	3.5937	4.13445	4.05431	4.42017	3.47749	3.73241	3.72803	3.71241	4.0657	4.24114	3.93742	4.90768	5.21139	5.09139	3.68856	3.73055	3.67289	5.17005	5.09322	5.08855
ENSG00000090487	SPG21	ensembl_havana	protein_coding	3.84005	3.78966	3.62412	4.299	4.05756	4.18098	4.68114	4.28019	4.50366	4.16828	4.08151	4.42368	4.19313	4.74631	4.8249	4.63403	4.65476	4.66483	4.90146	3.98433	3.69599	3.67289	5.20642	4.83414	5.10132
ENSG00000090512	FETUB	ensembl_havana	protein_coding	0.443701	1.01566	1.08438	1.93335	2.48298	2.64168	0.804951	0.287143	0.791585	2.32169	2.2934	2.27284	2.08288	2.06976	2.25189	1.55075	0.440981	0.998944	0.965278	1.6624	1.37406	2.21992	-0.384537	1.4059	1.18166
ENSG00000090520	DNAJB11	ensembl_havana	protein_coding	3.73994	3.55171	3.38478	3.22386	3.42764	3.56555	4.61772	4.49959	4.52665	3.43132	3.17731	3.2175	3.02222	4.29793	4.33177	4.22364	3.46088	4.01275	3.60469	2.78059	2.73906	3.03065	3.70293	3.91835	3.68416
ENSG00000090530	P3H2	ensembl_havana	protein_coding	5.48809	5.37462	5.4143	5.68412	5.69369	5.72835	3.42739	3.43219	3.78206	5.80395	5.73104	5.86682	5.94612	5.56701	5.49605	5.72984	4.43093	4.26429	4.29826	5.1783	5.32119	5.42618	4.035	4.37372	4.21728
ENSG00000090565	RAB11FIP3	ensembl_havana	protein_coding	2.8954	2.81475	3.31818	4.44625	4.20592	4.26215	2.43967	2.85349	2.77248	2.93175	3.05981	2.89355	3.03981	2.25224	2.64896	2.4655	2.12904	2.42779	2.75669	2.7478	2.92958	2.69857	2.50299	2.81029	3.15741
ENSG00000090581	GNPTG	ensembl_havana	protein_coding	1.97095	1.58126	1.45878	1.33724	1.37009	1.10966	1.91458	2.56398	2.60975	2.46608	3.20919	3.00981	3.28082	3.82765	3.7281	3.77483	2.40034	2.3429	3.19558	2.84401	2.05759	2.07054	3.98004	3.97665	3.42452
[truncated: 29,511 more rows]

## Sheet: S_3 DE genes & lncRNAs
Hsc_vs_Erythro genes									Hsc_vs_MKs genes									MKs_vs_Erythro									Hsc_vs_Erythro lncRNAs									Hsc_vs_MKs lncRNAs									Hsc_vs_EBs lncRNAs
[truncated: 2,187 more rows]
[truncated: 2 more columns]

## Sheet: S_4 Common genes & lncRNAs
common DEGs	hscs-ebs	hscs-mk	mk-ebs			DE_lncRNA	hsc vs eb	hsc vs mk	mks vs eb
[truncated: 137 more rows]

[truncated: 8 more sheets: S_5 All sig genes & lncRNAs, S_6 Common genes & lncRNAs, S_8 Regulated mRNAs and lncRNAs, S_9 Up & Down genes & lncRNAs, S_10 Figure 5a , S_11 Correlated genes functions, S_12 KEGG Pathways, S_13 Figure 6]
